# Supplementary material for: Gill Transcriptome, Proteome, and Histology in Female Eriocheir sinensis Under Copper Stress
Source: Int J Mol Sci. 2025 May 14;26(10):4711. doi: 10.3390/ijms26104711 (PMC12112363; doi:10.3390/ijms26104711)
Supplement: Supplementary file 1 [file ijms-26-04711-s001.zip]

Archive with 1 entries (1 files):
- ijms-3607759-supplementary.xlsx
