# Supplementary material for: Gill Transcriptome, Proteome, and Histology in Female Eriocheir sinensis Under Copper Stress
Source: Int J Mol Sci. 2025 May 14;26(10):4711. doi: 10.3390/ijms26104711 (PMC12112363; doi:10.3390/ijms26104711)
Supplement: Supplementary file 1 [file ijms-26-04711-s001.zip › ijms-3607759-supplementary.xlsx]

## Sheet: Supplementary Table S1
Supplementary Table S1. The identification results of differentially expressed genes (DEGs)
gene_id	BaseMean_DESeq2	BaseMean_control_GBL	BaseMean_case_GCP	FoldChange	log2FoldChange	p-value	q-value	Regulation	FPKM_GCP1	FPKM_GCP2	FPKM_GCP3	FPKM_GCP4	FPKM_GCP5	FPKM_GBL1	FPKM_GBL2	FPKM_GBL3	FPKM_GBL4	FPKM_GBL5	gene_Dbxref	description	GO_id	GO_term	pathway	pathway_description
LOC126980189	521.659	162.906	880.411	5.40484	2.43425	0.0402878	0.553398	Up	1.06912	9.45319	8.46904	68.4188	1.18862	6.31509	0.955716	7.78953	0.664274	0.368154	126980189	transmembrane emp24 domain-containing protein 7-like	GO:0030663,GO:0030134,GO:0005783,GO:0005789,GO:0005793,GO:0033116,GO:0012507,GO:0005794,GO:0016021,GO:0006888,GO:0007030,GO:0006886	COPI-coated vesicle membrane|COPII-coated ER to Golgi transport vesicle|endoplasmic reticulum|endoplasmic reticulum membrane|endoplasmic reticulum-Golgi intermediate compartment|endoplasmic reticulum-Golgi intermediate compartment membrane|ER to Golgi transport vesicle membrane|Golgi apparatus|integral component of membrane|ER to Golgi vesicle-mediated transport|Golgi organization|intracellular p…
LOC126980213	5.85208	11.7042	0	0.015385	-6.02233	0.00224495	0.212668	Down	0	0	0	0	0	1.03763	0.242936	0.0260459	0	0.258726	126980213	uncharacterized LOC126980213
LOC126980236	22.5592	9.89773	35.2207	3.57045	1.83611	0.0206467	0.476881	Up	0.0418567	0.054319	0.165218	0.207075	0.00507825	0.0415253	0.0355758	0.0158435	0.0169131	0.0233158	126980236	voltage-dependent calcium channel type A subunit alpha-1-like	GO:0005891,GO:0005509,GO:0005245,GO:0034765	voltage-gated calcium channel complex|calcium ion binding|voltage-gated calcium channel activity|regulation of ion transmembrane transport	ko04010,ko04020,ko04721,ko04723,ko04725,ko04726,ko04727,ko04728,ko04930,ko05016,ko05032,ko05033	MAPK signaling pathway|Calcium signaling pathway|Synaptic vesicle cycle|Retrograde endocannabinoid signaling|Cholinergic synapse|Serotonergic synapse|GABAergic synapse|Dopaminergic synapse|Type II diabetes mellitus|Huntington disease|Morphine addiction|Nicotine addiction
LOC126980553	112.408	221.809	3.00738	0.0136245	-6.19765	0.00690149	0.330488	Down	0	0.00681643	0.0513817	0.0336632	0.006054	7.12859	0.039149	0	0	0.00694894	126980553	protein phosphatase 1 regulatory subunit 16A-like	GO:0005886,GO:0019888	plasma membrane|protein phosphatase regulator activity
LOC126980621	7.92302	13.2514	2.59465	0.200906	-2.31541	0.0437038	0.56404	Down	0	0	0.045306	0.267144	0.0240216	0.209522	0.828475	0.149889	0.251441	0.248154	126980621	paired box protein Pax-6-like	GO:0005634,GO:0000981,GO:0043565,GO:0009952,GO:0021538,GO:0030900,GO:0021986,GO:0030902,GO:0008284,GO:0045944,GO:0010468,GO:0042670,GO:0060221	nucleus|DNA-binding transcription factor activity, RNA polymerase II-specific|sequence-specific DNA binding|anterior/posterior pattern specification|epithalamus development|forebrain development|habenula development|hindbrain development|positive regulation of cell proliferation|positive regulation of transcription by RNA polymerase II|regulation of gene expression|retinal cone cell differentiati…	ko04550,ko04950	Signaling pathways regulating pluripotency of stem cells|Maturity onset diabetes of the young
LOC126980764	16.474	6.92722	26.0208	3.76185	1.91144	0.00899789	0.372621	Up	1.23841	0.662286	0.868219	0.284411	0.306891	0.111532	0.0826898	0.0797888	0.194686	0.469677	126980764	probable endonuclease 4	GO:0005739,GO:0005634,GO:0017005,GO:0140078,GO:0003677,GO:0003906,GO:0008311,GO:0008081,GO:0008270,GO:0006284	mitochondrion|nucleus|3'-tyrosyl-DNA phosphodiesterase activity|class I DNA-(apurinic or apyrimidinic site) endonuclease activity|DNA binding|DNA-(apurinic or apyrimidinic site) endonuclease activity|double-stranded DNA 3'-5' exodeoxyribonuclease activity|phosphoric diester hydrolase activity|zinc ion binding|base-excision repair
LOC126980820	5.40092	10.3937	0.408167	0.0385476	-4.69722	0.0398229	0.553332	Down	0.0136628	0	0	0	0.013261	0.621704	0	0.110328	0	0	126980820	uncharacterized LOC126980820
LOC126980877	29.2307	7.87772	50.5837	6.42033	2.68265	0.0221403	0.492245	Up	2.51467	0.0276192	0.104096	0.193231	0.19624	0	0.092532	0.0255102	0.140052	0.253405	126980877	peptidyl-alpha-hydroxyglycine alpha-amidating lyase 2-like	GO:0005576,GO:0046872,GO:0004598,GO:0044237,GO:0001519	extracellular region|metal ion binding|peptidylamidoglycolate lyase activity|cellular metabolic process|peptide amidation
LOC126980899	481.222	273.637	688.808	2.51696	1.33168	0.0158246	0.442042	Up	40.1436	4.19962	5.67318	12.5443	6.45711	7.65222	7.54284	4.12919	4.90407	4.78764	126980899	uncharacterized LOC126980899	GO:0005737,GO:0004615,GO:0009298	cytoplasm|phosphomannomutase activity|GDP-mannose biosynthetic process	ko00051,ko00520	Fructose and mannose metabolism|Amino sugar and nucleotide sugar metabolism
LOC126980936	421.5	579.136	263.865	0.455976	-1.13297	0.021821	0.488469	Down	2.39804	3.90626	14.6811	6.6746	2.92039	21.3546	12.8267	12.4909	4.28337	16.3825	126980936	uncharacterized LOC126980936
LOC126981036	15.8997	27.9702	3.82925	0.13859	-2.85111	0.0381258	0.553332	Down	0.0117668	0	0.183091	0.0423367	0	0.996145	0.160017	0.368192	0.163015	0	126981036	3-galactosyl-N-acetylglucosaminide 4-alpha-L-fucosyltransferase FUT3-like	GO:0032580,GO:0016021,GO:0017060,GO:0046920,GO:0036065,GO:0006486	Golgi cisterna membrane|integral component of membrane|3-galactosyl-N-acetylglucosaminide 4-alpha-L-fucosyltransferase activity|alpha-(1->3)-fucosyltransferase activity|fucosylation|protein glycosylation
LOC126981063	67.0096	93.5085	40.5107	0.434114	-1.20386	0.0440784	0.565441	Down	0.419759	0.713573	0.469582	2.22348	0.950637	1.08581	5.09846	2.68341	1.05537	1.24705	126981063	epidermal retinol dehydrogenase 2-like	GO:0005783,GO:0005789,GO:0016021,GO:0005811,GO:0005634,GO:0017053,GO:0033613,GO:0003700,GO:0004745,GO:0008134,GO:0043616,GO:0035067,GO:0000122,GO:0031065,GO:0042574,GO:0042572	endoplasmic reticulum|endoplasmic reticulum membrane|integral component of membrane|lipid droplet|nucleus|transcriptional repressor complex|activating transcription factor binding|DNA-binding transcription factor activity|retinol dehydrogenase activity|transcription factor binding|keratinocyte proliferation|negative regulation of histone acetylation|negative regulation of transcription by RNA pol…	ko00830	Retinol metabolism
LOC126981118	455.868	731.396	180.34	0.246598	-2.01977	0.00251128	0.224863	Down	18.5028	8.70359	12.0022	17.584	15.3821	10.1306	13.8013	170.768	13.8941	89.4449	126981118	60S ribosomal protein L35-like	GO:0022625,GO:0003729,GO:0043021,GO:0003735,GO:0000463,GO:0006412	cytosolic large ribosomal subunit|mRNA binding|ribonucleoprotein complex binding|structural constituent of ribosome|maturation of LSU-rRNA from tricistronic rRNA transcript (SSU-rRNA, 5.8S rRNA, LSU-rRNA)|translation	ko03010	Ribosome
LOC126981197	46.3074	2.56858	90.0463	34.9525	5.12732	3.11877e-05	0.0101327	Up	0.310316	0.152021	0.00979419	0.0962513	4.21668	0.0339706	0.0559683	0	0.0395318	0.0119212	126981197	cell division cycle-associated protein 7-like	GO:0005829,GO:0001650,GO:0005730,GO:0005634,GO:0008284,GO:0006355	cytosol|fibrillar center|nucleolus|nucleus|positive regulation of cell proliferation|regulation of transcription, DNA-templated
LOC126981317	15.1804	8.15777	22.203	2.72442	1.44595	0.0211212	0.481042	Up	0.293508	0.106918	0.0835791	0.134938	0.0886287	0.0690214	0.0545837	0.032918	0.0301202	0.0871974	126981317	zinc finger MYND domain-containing protein 10-like	GO:0016324,GO:0034451,GO:0005737,GO:0046872,GO:0036159,GO:0044458,GO:0036158,GO:1905505	apical plasma membrane|centriolar satellite|cytoplasm|metal ion binding|inner dynein arm assembly|motile cilium assembly|outer dynein arm assembly|positive regulation of motile cilium assembly
LOC126981348	17.7593	24.4245	11.0941	0.454168	-1.1387	0.0464663	0.568252	Down	0.193764	0.0847006	0.189175	0.0813356	0.162991	0.232385	0.202693	0.169505	0.465293	0.546866	126981348	oplophorus-luciferin 2-monooxygenase non-catalytic subunit-like	GO:0005576	extracellular region
LOC126981363	27.3578	41.9645	12.751	0.305835	-1.70917	0.00852831	0.364348	Down	0.0441314	0.0321522	0.0673223	0.205097	0.128501	0.342472	0.115413	0.193031	0.645358	0.278606	126981363	uncharacterized LOC126981363
LOC126981430	129.443	34.6379	224.248	6.46219	2.69202	0.00180878	0.188171	Up	14.7039	2.72787	1.87419	0.40345	1.07888	0.392095	0.611996	0.314947	1.96322	0.152081	126981430	uncharacterized LOC126981430	GO:0046872	metal ion binding
LOC126981434	130.66	14.1795	247.14	17.4304	4.12353	0.0159526	0.444666	Up	18.8614	0	0.0466588	0.259836	0.544256	0.395593	0.657685	0.0171517	0.0627755	0.113584	126981434	uncharacterized LOC126981434
LOC126981448	108.948	184.448	33.4474	0.181719	-2.46022	0.00103071	0.139584	Down	0.0166978	0.638674	1.0087	1.09643	0.0972407	1.67864	2.34061	1.80342	3.02269	6.97597	126981448	tryptase-like	GO:0005615,GO:0042803,GO:0004252,GO:0007597,GO:0042730,GO:0006954,GO:0031639,GO:0051919	extracellular space|protein homodimerization activity|serine-type endopeptidase activity|blood coagulation, intrinsic pathway|fibrinolysis|inflammatory response|plasminogen activation|positive regulation of fibrinolysis
LOC126981504	25.0702	0.183171	49.9572	264.316	8.04612	0.007869	0.349459	Up	0	0	0	0	7.0455	0	0	0	0.0260868	0	126981504	uncharacterized LOC126981504
LOC126981509	7734.16	3936.56	11531.8	2.92934	1.55058	8.72636e-05	0.0247999	Up	153.882	75.9225	58.4818	38.4577	112.359	14.6904	30.5131	46.5584	33.7365	31.0098	126981509	aminopeptidase N-like	GO:0005737,GO:0005793,GO:0009897,GO:0070062,GO:0005615,GO:0016021,GO:0005765,GO:0005886,GO:0030667,GO:0004177,GO:0070006,GO:0008237,GO:0042277,GO:0038023,GO:0001618,GO:0008270,GO:0001525,GO:0030154,GO:0043312,GO:0043171,GO:0006508	cytoplasm|endoplasmic reticulum-Golgi intermediate compartment|external side of plasma membrane|extracellular exosome|extracellular space|integral component of membrane|lysosomal membrane|plasma membrane|secretory granule membrane|aminopeptidase activity|metalloaminopeptidase activity|metallopeptidase activity|peptide binding|signaling receptor activity|virus receptor activity|zinc ion binding|an…	ko00480,ko04614,ko04640	Glutathione metabolism|Renin-angiotensin system|Hematopoietic cell lineage
LOC126981627	6.73409	0	13.4682	72.8296	6.18645	0.0412595	0.559467	Up	2.56081	0	0	0	0	0	0	0	0	0	126981627	uncharacterized LOC126981627	GO:0031012,GO:0005576,GO:0032992,GO:0008061,GO:0030023,GO:0008010,GO:0042302,GO:0040003	extracellular matrix|extracellular region|protein-carbohydrate complex|chitin binding|extracellular matrix constituent conferring elasticity|structural constituent of chitin-based larval cuticle|structural constituent of cuticle|chitin-based cuticle development
LOC126981628	29.5017	0	59.0035	5.25071e+06	22.3241	1.65375e-13	2.60863e-10	Up	5.48065	0	0	0	0	0	0	0	0	0	126981628	uncharacterized LOC126981628	GO:0031012,GO:0005576,GO:0032992,GO:0008061,GO:0030023,GO:0008010,GO:0042302,GO:0040003	extracellular matrix|extracellular region|protein-carbohydrate complex|chitin binding|extracellular matrix constituent conferring elasticity|structural constituent of chitin-based larval cuticle|structural constituent of cuticle|chitin-based cuticle development
LOC126981641	26.9949	41.9158	12.074	0.286601	-1.80289	0.0199929	0.473491	Down	0.268724	0.0783119	0.0573911	0.0483433	0.0695525	0.805711	0.168664	0.696195	0.115822	0.129731	126981641	kinesin-like protein KIF11-B	GO:0005829,GO:0005871,GO:0016020,GO:0005874,GO:0072686,GO:0005634,GO:0005819,GO:0005876,GO:0000922,GO:0005524,GO:0008574,GO:0016887,GO:0008017,GO:0003777,GO:0019901,GO:0044877,GO:0019886,GO:0051301,GO:0007018,GO:0000278,GO:0007100,GO:0090307,GO:0007052,GO:0046602,GO:0006890,GO:0007051	cytosol|kinesin complex|membrane|microtubule|mitotic spindle|nucleus|spindle|spindle microtubule|spindle pole|ATP binding|ATP-dependent microtubule motor activity, plus-end-directed|ATPase activity|microtubule binding|microtubule motor activity|protein kinase binding|protein-containing complex binding|antigen processing and presentation of exogenous peptide antigen via MHC class II|cell division|…
LOC126981745	3.0248	6.04961	0	0.0297533	-5.07081	0.0318567	0.531669	Down	0	0	0	0	0	0	0.973521	0.0347914	0.0318343	0.0384	126981745	myosin regulatory light chain 2	GO:0016459,GO:0005509	myosin complex|calcium ion binding
LOC126981824	152.205	208.846	95.5642	0.457793	-1.12723	0.0228781	0.493747	Down	1.88721	0.374983	1.09923	1.98904	3.75596	3.42934	4.02813	2.67459	6.67276	3.54664	126981824	uncharacterized LOC126981824
LOC126981868	3.89981	7.39335	0.406268	0.0541137	-4.20786	0.0289904	0.522028	Down	0	0.0201003	0.016835	0	0	0.116782	0	0.297047	0.2718	0	126981868	protein O-linked-mannose beta-1%2C2-N-acetylglucosaminyltransferase 1-like	GO:0030173,GO:0016021,GO:0008375,GO:0030145,GO:0016266,GO:0006493	integral component of Golgi membrane|integral component of membrane|acetylglucosaminyltransferase activity|manganese ion binding|O-glycan processing|protein O-linked glycosylation	ko00515	Mannose type O-glycan biosynthesis
LOC126981938	11.7745	20.5746	2.97438	0.145816	-2.77778	0.0269023	0.511936	Down	0.0104655	0	0.0574741	0.00941367	0.081262	0.586963	0.317484	0.147891	0	0.0582966	126981938	organic cation transporter protein-like	GO:0016021,GO:0022857,GO:0006915,GO:0006811	integral component of membrane|transmembrane transporter activity|apoptotic process|ion transport	ko05231	Choline metabolism in cancer
LOC126981948	110.216	151.25	69.1826	0.458891	-1.12378	0.0227366	0.493747	Down	0.0690061	0.117831	0.45397	0.546999	0.343257	0.511165	0.582	0.531108	0.681151	1.03785	126981948	innexin inx2-like	GO:0016324,GO:0016327,GO:0016323,GO:0005737,GO:0005921,GO:0016021,GO:0016328,GO:0005243,GO:0007154,GO:0007440,GO:0007293,GO:0030727,GO:0010496,GO:0006811,GO:0036098,GO:0016331,GO:0007283	apical plasma membrane|apicolateral plasma membrane|basolateral plasma membrane|cytoplasm|gap junction|integral component of membrane|lateral plasma membrane|gap junction channel activity|cell communication|foregut morphogenesis|germarium-derived egg chamber formation|germarium-derived female germ-line cyst formation|intercellular transport|ion transport|male germ-line stem cell population mainte…
LOC126982074	18.0504	5.07452	31.0264	6.09836	2.60842	0.0464299	0.568252	Up	0.260324	0.406414	0	0.0334516	5.01729	0.0393543	0.155612	0.300304	0.377823	0.0828631	126982074	protein lava lamp-like
LOC126982211	1391.81	901.606	1882.01	2.08712	1.06151	0.00163915	0.177568	Up	46.8222	20.4202	19.1054	14.6567	15.8275	10.1761	14.65	12.6339	10.9022	10.3023	126982211	inositol-3-phosphate synthase 1-B-like	GO:0005737,GO:0004512,GO:0006021,GO:0008654	cytoplasm|inositol-3-phosphate synthase activity|inositol biosynthetic process|phospholipid biosynthetic process	ko00562	Inositol phosphate metabolism
LOC126982335	47.4569	15.3017	79.612	5.19728	2.37776	0.0350044	0.544129	Up	0.0261298	2.07027	0.215249	0.0352556	0.120467	0.117517	0.15717	0	0.102566	0.138275	126982335	von Willebrand factor A domain-containing protein 5A-like	GO:0005654,GO:0005634	nucleoplasm|nucleus
LOC126982337	26.986	14.5837	39.3883	2.69253	1.42896	0.0393175	0.553332	Up	0.451462	0.228413	0.206611	0.112803	0.616708	0.194637	0.131185	0.0168777	0.208483	0.074513	126982337	cell division cycle protein 20 homolog	GO:0005680,GO:0005813,GO:0005829,GO:0005654,GO:0048471,GO:0032991,GO:0000922,GO:0010997,GO:0042826,GO:0008022,GO:0097027,GO:0031145,GO:0051301,GO:0007064,GO:0090307,GO:0008284,GO:0090129,GO:0031915,GO:1904668,GO:0016567,GO:0050773,GO:0040020	anaphase-promoting complex|centrosome|cytosol|nucleoplasm|perinuclear region of cytoplasm|protein-containing complex|spindle pole|anaphase-promoting complex binding|histone deacetylase binding|protein C-terminus binding|ubiquitin-protein transferase activator activity|anaphase-promoting complex-dependent catabolic process|cell division|mitotic sister chromatid cohesion|mitotic spindle assembly|po…	ko04110,ko04114,ko04120,ko05166,ko05203	Cell cycle|Oocyte meiosis|Ubiquitin mediated proteolysis|Human T-cell leukemia virus 1 infection|Viral carcinogenesis
LOC126982372	4.62678	0	9.25356	50.2459	5.65093	0.00282213	0.239257	Up	0.0178095	0.00973141	0.032602	0.360442	0.00864294	0	0	0	0	0	126982372	uncharacterized LOC126982372	GO:0070516,GO:0005737,GO:0071817,GO:0005634,GO:0005819,GO:0005675,GO:0051539,GO:0043139,GO:0005524,GO:0004003,GO:0003677,GO:0046872,GO:0008022,GO:0047485,GO:0006915,GO:0007059,GO:0035315,GO:0033683,GO:0045944,GO:0045893,GO:0006468,GO:1901990,GO:0006979,GO:0006366,GO:0006283	CAK-ERCC2 complex|cytoplasm|MMXD complex|nucleus|spindle|transcription factor TFIIH holo complex|4 iron, 4 sulfur cluster binding|5'-3' DNA helicase activity|ATP binding|ATP-dependent DNA helicase activity|DNA binding|metal ion binding|protein C-terminus binding|protein N-terminus binding|apoptotic process|chromosome segregation|hair cell differentiation|nucleotide-excision repair, DNA incision|p…
LOC126982613	149.182	254.515	43.849	0.172882	-2.53214	0.000194818	0.050937	Down	0.233861	0.584161	2.78268	3.30561	0.680953	1.80304	9.05159	7.89098	5.83178	19.0565	126982613	uncharacterized LOC126982613	GO:0042302	structural constituent of cuticle
LOC126982637	15390.6	8476.08	22305.1	2.63151	1.39589	0.00123112	0.154754	Up	1365.6	373.265	273.286	301.234	319.877	194.936	238.812	221.337	212.698	190.914	126982637	calreticulin-like	GO:0016529,GO:0033018,GO:0005509,GO:0030246,GO:0051082,GO:0006457,GO:0050821	sarcoplasmic reticulum|sarcoplasmic reticulum lumen|calcium ion binding|carbohydrate binding|unfolded protein binding|protein folding|protein stabilization	ko04141,ko04145,ko04612,ko05142,ko05163,ko05166,ko05168,ko05169,ko05170	Protein processing in endoplasmic reticulum|Phagosome|Antigen processing and presentation|Chagas disease (American trypanosomiasis)|Human cytomegalovirus infection|Human T-cell leukemia virus 1 infection|Herpes simplex virus 1 infection|Epstein-Barr virus infection|Human immunodeficiency virus 1 infection
LOC126982746	113.01	69.5946	156.425	2.24617	1.16747	0.0197159	0.471692	Up	9.56738	3.07184	2.12434	1.80931	2.92849	2.26503	2.45486	1.71798	1.04798	1.72379	126982746	protein THEM6-like	GO:0005576	extracellular region
LOC126982856	9.16012	17.1618	1.15845	0.0676458	-3.88586	0.0164585	0.446938	Down	0.065459	0	0.0599144	0	0	1.59321	0.114126	0.0660732	0.16122	0	126982856	putative nuclease HARBI1	GO:0005737,GO:0005634,GO:0046872,GO:0004518	cytoplasm|nucleus|metal ion binding|nuclease activity
LOC126982937	5.97739	11.3522	0.602552	0.0523582	-4.25544	0.00375684	0.269589	Down	0.00718813	0	0	0	0.0139536	0.00760663	0.24062	0.0870669	0.066389	0.0160163	126982937	ras-related protein Rap-1b-like	GO:0005737,GO:0005634,GO:0048471,GO:0005886,GO:0016529,GO:0005525,GO:0003924,GO:0045892,GO:0007263	cytoplasm|nucleus|perinuclear region of cytoplasm|plasma membrane|sarcoplasmic reticulum|GTP binding|GTPase activity|negative regulation of transcription, DNA-templated|nitric oxide mediated signal transduction
LOC126982958	12.0981	1.21435	22.9818	18.9312	4.24269	0.028164	0.519306	Up	0.829085	0	0.00790478	0.0155367	0.0838236	0	0	0.052304	0	0	126982958	uncharacterized LOC126982958
LOC126982962	933.16	24.1303	1842.19	76.3637	6.25481	0.00038715	0.0754743	Up	92.851	0.0954791	0.289885	0.550115	0.445198	0.589402	0.239911	0.15433	0	0.377174	126982962	uncharacterized LOC126982962
LOC126982965	2573.68	10.5522	5136.8	486.742	8.92701	0.00202502	0.201015	Up	480.884	0.0875	0	0	0	0	0.251271	0.585934	0.184874	0.0446005	126982965	uncharacterized LOC126982965
LOC126983035	840.339	1221.22	459.458	0.376297	-1.41006	0.026919	0.511936	Down	5.41413	3.12076	3.38254	17.1903	1.00333	13.7696	4.98777	6.80833	35.3611	19.65	126983035	superoxide dismutase [Cu-Zn]-like	GO:0005737,GO:0046872,GO:0004784	cytoplasm|metal ion binding|superoxide dismutase activity	ko04146,ko04213,ko05014,ko05016,ko05020	Peroxisome|Longevity regulating pathway - multiple species|Amyotrophic lateral sclerosis (ALS)|Huntington disease|Prion diseases
LOC126983042	19.5738	32.5925	6.55514	0.198577	-2.33223	0.00896824	0.372621	Down	0.251286	0.196153	0.0164287	0.0807256	0.0174213	0.170946	0.375523	1.57622	0.513905	0.319945	126983042	uncharacterized LOC126983042
LOC126983072	10.1559	0	20.3119	109.858	6.77949	0.0103281	0.387393	Up	0.780122	0	0	0.0806573	0	0	0	0	0	0	126983072	uncharacterized LOC126983072
LOC126983124	56.2414	0.204059	112.279	552.888	9.11084	0.0026119	0.229163	Up	14.324	0	0	0.0987308	0	0.0290381	0	0	0	0	126983124	uncharacterized LOC126983124
LOC126983166	3.62239	0.5809	6.66387	11.3595	3.50583	0.0291021	0.522599	Up	0.0911244	0.0248959	0.0208515	0.553272	0.088445	0	0	0	0.0420809	0.0253799	126983166	innexin inx2-like	GO:0016324,GO:0016327,GO:0016323,GO:0005737,GO:0005921,GO:0016021,GO:0016328,GO:0005243,GO:0007154,GO:0007440,GO:0007293,GO:0030727,GO:0010496,GO:0006811,GO:0036098,GO:0016331,GO:0007283	apical plasma membrane|apicolateral plasma membrane|basolateral plasma membrane|cytoplasm|gap junction|integral component of membrane|lateral plasma membrane|gap junction channel activity|cell communication|foregut morphogenesis|germarium-derived egg chamber formation|germarium-derived female germ-line cyst formation|intercellular transport|ion transport|male germ-line stem cell population mainte…
LOC126983207	6304.82	9453.17	3156.48	0.33391	-1.58247	0.025208	0.504811	Down	18.3085	275.361	341.124	209.304	68.1374	1244.69	415.602	390.627	363.344	364.852	126983207	uncharacterized LOC126983207
LOC126983213	38.3573	20.9403	55.7742	2.66121	1.41208	0.0483033	0.575138	Up	2.65194	0.772832	0.161821	0.540693	0.60059	0.598684	0.51784	0.178454	0.179616	0.433321	126983213	uncharacterized LOC126983213
LOC126983276	854.52	286.387	1422.65	4.96773	2.31259	0.00610706	0.318136	Up	1.6808	58.7352	21.5018	4.44669	51.4555	7.9307	4.53008	4.53083	2.84905	9.27456	126983276	arasin 2-like
LOC126983280	259.477	370.279	148.675	0.401716	-1.31575	0.0132797	0.424464	Down	7.26498	10.3321	22.5905	19.3359	15.455	16.9556	9.26546	25.6158	88.9747	46.7884	126983280	arasin 2-like
LOC126983456	128.774	80.043	177.505	2.21572	1.14778	0.012756	0.416492	Up	0.812967	1.07408	0.91625	1.03141	1.51924	0.147663	0.945627	0.477659	0.672402	0.236565	126983456	protein ecdysoneless homolog	GO:0005737,GO:0005829,GO:0005654,GO:0005634,GO:0035035,GO:0003713,GO:0008283,GO:0006397,GO:0045944,GO:2000045,GO:0006110,GO:0008380,GO:0006366	cytoplasm|cytosol|nucleoplasm|nucleus|histone acetyltransferase binding|transcription coactivator activity|cell proliferation|mRNA processing|positive regulation of transcription by RNA polymerase II|regulation of G1/S transition of mitotic cell cycle|regulation of glycolytic process|RNA splicing|transcription by RNA polymerase II
LOC126983540	8.00708	0	16.0142	86.5997	6.43629	0.0235167	0.495684	Up	1.27895	0	0	0	0.016775	0	0	0	0	0	126983540	uncharacterized LOC126983540
LOC126983591	50.0446	3.6126	96.4766	26.7008	4.73881	0.0164625	0.446938	Up	11.2163	0.112454	0	0	0.299629	0	0.107644	0.155801	0.0950394	0.114641	126983591	cytochrome P450 18a1-like	GO:0005737,GO:0005789,GO:0016021,GO:0043231,GO:0031090,GO:0020037,GO:0005506,GO:0016712,GO:0008395,GO:0007304,GO:0046344,GO:0042738,GO:0007480,GO:0007552,GO:0006082,GO:0055114,GO:0035210,GO:0035074,GO:0006805	cytoplasm|endoplasmic reticulum membrane|integral component of membrane|intracellular membrane-bounded organelle|organelle membrane|heme binding|iron ion binding|oxidoreductase activity, acting on paired donors, with incorporation or reduction of molecular oxygen, reduced flavin or flavoprotein as one donor, and incorporation of one atom of oxygen|steroid hydroxylase activity|chorion-containing e…	ko00981	Insect hormone biosynthesis
LOC126983675	116.095	6.80438	225.386	33.1157	5.04945	0.00719268	0.339458	Up	11.8652	0	0.052925	0.291264	0.022449	0.073427	0.217754	0.0700383	0.0427237	0	126983675	serine protease inhibitor 77Ba-like	GO:0005615,GO:0004867,GO:0042438,GO:0010951,GO:0035009,GO:0045861	extracellular space|serine-type endopeptidase inhibitor activity|melanin biosynthetic process|negative regulation of endopeptidase activity|negative regulation of melanization defense response|negative regulation of proteolysis
LOC126983678	28.6283	18.3516	38.905	2.12467	1.08724	0.00364924	0.265036	Up	0.442993	0.392527	0.558891	0.441549	0.488071	0.152038	0.288064	0.157106	0.210101	0.320126	126983678	uncharacterized LOC126983678
LOC126983724	15.4082	0.201833	30.6145	151.836	7.24637	0.0167202	0.44754	Up	1.46806	0	0	0.0377292	0	0	0.0109694	0	0	0	126983724	uncharacterized LOC126983724
LOC126983756	150.996	91.6743	210.318	2.2931	1.1973	0.00289166	0.239257	Up	8.73094	3.72184	2.51266	3.08197	3.08517	2.49001	2.00802	1.93758	1.22006	2.04656	126983756	protein unc-119 homolog B-like	GO:0005929,GO:0008289,GO:0060271,GO:0070121,GO:0042953,GO:0007399	cilium|lipid binding|cilium assembly|Kupffer's vesicle development|lipoprotein transport|nervous system development
LOC126983766	91.6592	148.291	35.027	0.236726	-2.07871	0.00196791	0.197896	Down	0.153942	1.24492	2.28262	1.55087	0.268948	5.83198	1.38491	4.35082	2.64454	9.22686	126983766	uncharacterized LOC126983766
LOC126983856	3.68655	6.29854	1.07455	0.176398	-2.50309	0.0483314	0.575138	Down	0.00666702	0	0.0244092	0.00599698	0	0.0705518	0.00697425	0.0605662	0.0246304	0.051993	126983856	uncharacterized LOC126983856	GO:0003964,GO:0006313	RNA-directed DNA polymerase activity|transposition, DNA-mediated
LOC126983875	1410.31	820.581	2000.05	2.43722	1.28524	0.0161251	0.446619	Up	81.7805	9.46873	12.6439	13.6511	13.7648	13.2054	11.4151	10.1208	10.4433	12.0964	126983875	protein disulfide-isomerase A4-like	GO:0009986,GO:0005783,GO:0005788,GO:0005615,GO:0042470,GO:0015037,GO:0003756,GO:0003723,GO:0045454,GO:0061077,GO:0006457,GO:0009306,GO:0034976	cell surface|endoplasmic reticulum|endoplasmic reticulum lumen|extracellular space|melanosome|peptide disulfide oxidoreductase activity|protein disulfide isomerase activity|RNA binding|cell redox homeostasis|chaperone-mediated protein folding|protein folding|protein secretion|response to endoplasmic reticulum stress	ko04141,ko04918,ko05110	Protein processing in endoplasmic reticulum|Thyroid hormone synthesis|Vibrio cholerae infection
LOC126983922	174.196	110.416	237.977	2.15572	1.10817	0.00357805	0.26243	Up	5.38963	1.65414	3.08158	2.95204	3.58355	2.5598	2.02731	1.38504	0.927625	1.11894	126983922	uncharacterized LOC126983922	GO:0005509,GO:0047724,GO:0008477,GO:0045437,GO:0009117,GO:0043101	calcium ion binding|inosine nucleosidase activity|purine nucleosidase activity|uridine nucleosidase activity|nucleotide metabolic process|purine-containing compound salvage
LOC126983929	90.7775	55.7801	125.775	2.2535	1.17217	0.00695949	0.332049	Up	9.16048	11.4173	6.44433	4.90304	14.843	7.37049	2.05907	3.59159	3.49609	5.14491	126983929	chromosome transmission fidelity protein 8 homolog	GO:0031390,GO:0005634,GO:0003689,GO:0043142,GO:0006260,GO:0007064,GO:1900264	Ctf18 RFC-like complex|nucleus|DNA clamp loader activity|single-stranded DNA-dependent ATPase activity|DNA replication|mitotic sister chromatid cohesion|positive regulation of DNA-directed DNA polymerase activity
LOC126983945	3791.59	2520.53	5062.66	2.00852	1.00613	0.0241783	0.49772	Up	246.081	87.9946	65.818	40.1171	117.581	50.7063	70.2316	87.8571	31.8118	51.9906	126983945	glutathione S-transferase Mu 4-like	GO:0005737,GO:0004364	cytoplasm|glutathione transferase activity	ko00480,ko00980,ko00982,ko00983,ko01524,ko04212,ko05200,ko05204,ko05225,ko05418	Glutathione metabolism|Metabolism of xenobiotics by cytochrome P450|Drug metabolism - cytochrome P450|Drug metabolism - other enzymes|Platinum drug resistance|Longevity regulating pathway - worm|Pathways in cancer|Chemical carcinogenesis|Hepatocellular carcinoma|Fluid shear stress and atherosclerosis
LOC126984006	35.5147	65.0852	5.94414	0.0912028	-3.45478	0.00709793	0.3362	Down	0.076943	0.0700715	0.0704257	0.0346051	0.124468	0.0271409	0.0536591	3.90914	0.17766	0	126984006	uncharacterized LOC126984006	GO:0030054,GO:0016021,GO:0045211,GO:0004970	cell junction|integral component of membrane|postsynaptic membrane|ionotropic glutamate receptor activity
LOC126984110	2.23397	4.46794	0	0.0403229	-4.63226	0.00664383	0.325299	Down	0	0	0	0	0	0.102429	0.303762	0.244254	0.134097	0.323506	126984110	uncharacterized LOC126984110
LOC126984148	14.4305	1.20124	27.6598	22.9924	4.52308	0.00995915	0.384736	Up	2.06808	0	0.0946453	0	0.0836362	0.0729494	0.0180282	0	0.0159172	0	126984148	zinc metalloproteinase nas-6-like	GO:0005576,GO:0004222,GO:0008270	extracellular region|metalloendopeptidase activity|zinc ion binding
LOC126984160	946.855	93.3356	1800.37	19.2909	4.26984	0.000587164	0.0978991	Up	114.608	2.44269	2.5941	0.775311	3.20458	1.32953	2.32291	1.10596	0.323828	1.9368	126984160	uncharacterized LOC126984160
LOC126984230	17.83	0	35.66	3.22867e+06	21.6225	9.2892e-13	7.58985e-10	Up	0.731643	0	0.00403416	0	0	0	0	0	0	0	126984230	hornerin-like
LOC126984308	64.4317	86.088	42.7753	0.496208	-1.01098	0.0284185	0.519944	Down	1.08324	0.408205	0.495741	0.63838	1.32329	1.34394	1.93418	0.904882	2.81166	1.22761	126984308	uncharacterized LOC126984308	GO:0046872	metal ion binding
LOC126984351	2.76855	5.53709	0	0.0325429	-4.94151	0.00725096	0.340978	Down	0	0	0	0	0	0.0213943	0.274936	0.0816278	0.0186725	0.180189	126984351	uncharacterized LOC126984351
LOC126984424	13.1657	3.08561	23.2458	7.47683	2.90243	0.0461568	0.568252	Up	0.76821	4.25009	0	0.172751	0.0466014	0.0508085	0.0502257	0.290782	0.354756	0	126984424	actin-binding protein WASF1-like
LOC126984594	2.38741	0.183171	4.59165	16.6113	4.05409	0.0093262	0.376563	Up	0.112098	0.0980037	0.0820827	0.0403329	0.174084	0	0	0	0.0207066	0	126984594	uncharacterized LOC126984594
LOC126984648	17.6658	11.3963	23.9354	2.10845	1.07619	0.0450572	0.566928	Up	0.430284	0.63619	0.532839	0.887914	0.540465	0.562473	0.158863	0.281031	0.140261	0.338378	126984648	proline-rich protein 36-like
LOC126984765	14.6201	0.586836	28.6533	48.4767	5.59922	0.010656	0.387393	Up	2.82782	0	0.09955	0	0	0	0.0455098	0	0.0200904	0	126984765	caprin-2-like	GO:0005581,GO:0005615,GO:0042802,GO:0070373,GO:0045599,GO:0048147	collagen trimer|extracellular space|identical protein binding|negative regulation of ERK1 and ERK2 cascade|negative regulation of fat cell differentiation|negative regulation of fibroblast proliferation
LOC126984992	28.9126	39.0376	18.7876	0.478802	-1.0625	0.0293165	0.523421	Down	0.185269	0.354318	0.268495	0.194423	0.434567	0.588165	0.468365	0.514269	1.14075	0.361206	126984992	uncharacterized LOC126984992
LOC126985003	654.141	223.313	1084.97	4.85802	2.28037	0.000380509	0.0754743	Up	24.0098	2.41398	3.26971	2.51756	1.83224	1.19998	1.30963	2.34212	1.3379	1.27062	126985003	carbohydrate sulfotransferase 13-like	GO:0000139,GO:0016021,GO:0047756,GO:0001537,GO:0016051,GO:0030206	Golgi membrane|integral component of membrane|chondroitin 4-sulfotransferase activity|N-acetylgalactosamine 4-O-sulfotransferase activity|carbohydrate biosynthetic process|chondroitin sulfate biosynthetic process	ko00513	Various types of N-glycan biosynthesis
LOC126985047	1235.78	407.75	2063.81	5.06124	2.33949	0.0228288	0.493747	Up	69.9545	3.66603	4.75729	2.49037	2.08548	1.51883	1.63467	4.25191	5.85932	4.36176	126985047	cholinesterase 1-like	GO:0005576,GO:0052689	extracellular region|carboxylic ester hydrolase activity
LOC126985078	147.937	253.943	41.9305	0.165355	-2.59636	1.42977e-05	0.00505173	Down	0.133403	0.34989	0.781464	0.395987	1.16533	1.63757	3.51668	8.32168	2.25475	1.44163	126985078	cytochrome P450 2L1-like	GO:0005789,GO:0031090,GO:0070330,GO:0020037,GO:0005506	endoplasmic reticulum membrane|organelle membrane|aromatase activity|heme binding|iron ion binding	ko00590,ko00591,ko04726,ko04750,ko04913	Arachidonic acid metabolism|Linoleic acid metabolism|Serotonergic synapse|Inflammatory mediator regulation of TRP channels|Ovarian steroidogenesis
LOC126985099	136.411	185.255	87.5669	0.474135	-1.07663	0.0211058	0.481042	Down	0.0655771	0.0836089	0.407653	0.437483	0.236031	0.584075	0.497343	0.504717	0.413871	0.593596	126985099	teneurin-m-like	GO:0030054,GO:0005737,GO:0031012,GO:0005887,GO:0031594,GO:0043005,GO:0043025,GO:0005886,GO:0045211,GO:0031005,GO:0042802,GO:0046982,GO:0042803,GO:0007155,GO:0022416,GO:0048058,GO:0001745,GO:0042051,GO:0031122,GO:0099559,GO:0048790,GO:0008045,GO:0007274,GO:0034116,GO:0040017,GO:0001941,GO:0099190,GO:0097090,GO:0045467,GO:0034110,GO:2000331,GO:0050808,GO:0051124,GO:0016200,GO:0008039,GO:0048499	cell junction|cytoplasm|extracellular matrix|integral component of plasma membrane|neuromuscular junction|neuron projection|neuronal cell body|plasma membrane|postsynaptic membrane|filamin binding|identical protein binding|protein heterodimerization activity|protein homodimerization activity|cell adhesion|chaeta development|compound eye corneal lens development|compound eye morphogenesis|compound…
LOC126985138	14.5724	28.7396	0.405192	0.0139098	-6.16775	0.0135905	0.428028	Down	0	0.008318	0	0.00684646	0	0	0	1.09096	0	0	126985138	uncharacterized LOC126985138	GO:0046872,GO:0003964	metal ion binding|RNA-directed DNA polymerase activity
LOC126985234	929.208	598.986	1259.43	2.10243	1.07206	0.017398	0.451278	Up	28.3907	4.68864	7.82069	5.61333	9.03271	5.69197	7.28717	4.86164	4.61598	5.3962	126985234	glutathione S-transferase 1-1-like	GO:0018833,GO:0004364,GO:0006749	DDT-dehydrochlorinase activity|glutathione transferase activity|glutathione metabolic process	ko00480,ko00980,ko00982,ko00983,ko01524,ko04212,ko05200,ko05204,ko05225,ko05418	Glutathione metabolism|Metabolism of xenobiotics by cytochrome P450|Drug metabolism - cytochrome P450|Drug metabolism - other enzymes|Platinum drug resistance|Longevity regulating pathway - worm|Pathways in cancer|Chemical carcinogenesis|Hepatocellular carcinoma|Fluid shear stress and atherosclerosis
LOC126985258	37.4116	0	74.8233	5.1246e+06	22.289	1.79589e-13	2.60863e-10	Up	3.34954	0	0	0	0	0	0	0	0	0	126985258	pro-resilin-like	GO:0031012,GO:0005576,GO:0032992,GO:0008061,GO:0030023,GO:0008010,GO:0042302,GO:0040003	extracellular matrix|extracellular region|protein-carbohydrate complex|chitin binding|extracellular matrix constituent conferring elasticity|structural constituent of chitin-based larval cuticle|structural constituent of cuticle|chitin-based cuticle development
LOC126985390	499.357	156.903	841.812	5.36452	2.42345	0.0186973	0.464695	Up	57.5309	3.38157	2.43202	1.30091	2.13825	2.36688	2.72675	1.52773	4.13152	2.7541	126985390	PH domain-containing protein DDB_G0287875-like
LOC126985540	202.249	280.573	123.926	0.442066	-1.17767	0.0147646	0.435475	Down	0.311109	1.66904	1.72148	2.95106	2.2098	3.44186	2.58877	7.36537	2.71664	4.09617	126985540	uncharacterized LOC126985540
LOC126985622	57.6049	79.6267	35.583	0.447291	-1.16071	0.0292314	0.523421	Down	0.382602	0.195716	0.305489	0.336828	0.221231	0.21536	1.07297	1.02711	0.210517	0.789013	126985622	cytochrome P450 4C1-like	GO:0005789,GO:0031090,GO:0020037,GO:0005506,GO:0004497,GO:0016705	endoplasmic reticulum membrane|organelle membrane|heme binding|iron ion binding|monooxygenase activity|oxidoreductase activity, acting on paired donors, with incorporation or reduction of molecular oxygen
LOC126985647	15.341	1.21435	29.4677	24.2619	4.60062	0.00903547	0.372621	Up	2.41173	5.89544	0	0.228352	0.246401	0	0	0.384372	0	0	126985647	pulmonary surfactant-associated protein D-like
LOC126985653	930.371	276.445	1584.3	5.7307	2.51871	0.0348155	0.544129	Up	44.5267	183.702	1.65503	7.87092	2.53852	22.3465	5.97854	10.9183	4.29436	2.19432	126985653	fibrinogen C domain-containing protein 1-like	GO:0016021,GO:0008061,GO:0046872	integral component of membrane|chitin binding|metal ion binding
LOC126985666	16.8813	23.778	9.98452	0.422479	-1.24305	0.0457654	0.568252	Down	0.104358	0.171069	0.310437	0.352013	0.379837	0.358911	0.218335	0.632025	0.93975	1.0173	126985666	uncharacterized LOC126985666
LOC126985752	5.23236	9.05189	1.41284	0.161177	-2.63328	0.0302321	0.528938	Down	0.00951855	0	0	0.0599334	0	0.0805817	0.0995718	0.0864707	0.0791213	0.0954395	126985752	matrix metalloproteinase-2-like	GO:0030425,GO:0009897,GO:0031012,GO:0016021,GO:0005886,GO:0004175,GO:0004222,GO:0008270,GO:0002218,GO:0007505,GO:0034769,GO:0071711,GO:0003319,GO:0045216,GO:0003144,GO:0097156,GO:0007561,GO:0046529,GO:0046331,GO:0008045,GO:0090090,GO:1901202,GO:0040037,GO:2000647,GO:0007424,GO:0030728,GO:0016485,GO:0006929,GO:0007426,GO:0035202,GO:0007419,GO:0042060	dendrite|external side of plasma membrane|extracellular matrix|integral component of membrane|plasma membrane|endopeptidase activity|metalloendopeptidase activity|zinc ion binding|activation of innate immune response|adult fat body development|basement membrane disassembly|basement membrane organization|cardioblast migration to the midline involved in heart rudiment formation|cell-cell junction o…	ko04928,ko05206	Parathyroid hormone synthesis, secretion and action|MicroRNAs in cancer
LOC126985811	38766.7	11.5574	77521.9	6703.51	12.7107	2.14757e-06	0.00093584	Up	5880.6	0.514004	0.103914	0.0729433	0	0.0171629	0.101796	0	0.689054	0.144551	126985811	keratin-associated protein 5-1-like
LOC126985812	7.25599	1.43884	13.0731	9.11938	3.18894	0.0401701	0.553393	Up	0.578337	0	0.0540153	0.0955493	0.0114557	0	0.0493867	0.0119135	0	0.0262984	126985812	uncharacterized LOC126985812
LOC126985922	12.4072	4.26046	20.5539	4.82786	2.27138	0.0237537	0.495684	Up	0.892539	0.545074	0.720828	0.0236129	0.458627	0.0833385	0.0549217	0	0.145472	0.292458	126985922	uncharacterized LOC126985922
LOC126985944	28.6606	1.80007	55.5211	30.8247	4.94602	0.0385991	0.553332	Up	2.29165	0	0	0.00798969	0.00862121	0	0.0371668	0.0358629	0.00820369	0	126985944	uncharacterized LOC126985944
LOC126985959	17.6938	33.8496	1.53805	0.0454437	-4.45978	0.0225421	0.493747	Down	0.0103631	0.0226503	0	0.0466081	0	0.0767654	0	0	1.69412	0	126985959	SET domain-containing protein SmydA-8-like	GO:0000790,GO:0042826,GO:0008757,GO:0034968,GO:0010629	nuclear chromatin|histone deacetylase binding|S-adenosylmethionine-dependent methyltransferase activity|histone lysine methylation|negative regulation of gene expression	ko00310	Lysine degradation
LOC126986026	3096.13	4257.62	1934.65	0.454387	-1.13801	0.0377446	0.553332	Down	6.73738	3.95405	6.97081	4.90108	6.9374	5.09861	4.47015	5.8304	41.9862	8.78139	126986026	uncharacterized LOC126986026			ko04024,ko04062,ko04064,ko04210,ko04380,ko04620,ko04621,ko04622,ko04623,ko04624,ko04625,ko04657,ko04658,ko04659,ko04660,ko04662,ko04668,ko04722,ko04920,ko04926,ko04931,ko05120,ko05130,ko05131,ko05132,ko05134,ko05135,ko05140,ko05142,ko05145,ko05160,ko05161,ko05162,ko05163,ko05164,ko05166,ko05167,ko05168,ko05169,ko05170,ko05200,ko05203,ko05215,ko05220,ko05222,ko05235	cAMP signaling pathway|Chemokine signaling pathway|NF-kappa B signaling pathway|Apoptosis|Osteoclast differentiation|Toll-like receptor signaling pathway|NOD-like receptor signaling pathway|RIG-I-like receptor signaling pathway|Cytosolic DNA-sensing pathway|Toll and Imd signaling pathway|C-type lectin receptor signaling pathway|IL-17 signaling pathway|Th1 and Th2 cell differentiation|Th17 cell di…
LOC126986088	60.9443	81.9297	39.9588	0.486711	-1.03886	0.0240376	0.49772	Down	1.10597	0.82946	0.972595	0.507163	0.862972	2.68495	0.544441	2.10136	2.40345	1.32878	126986088	uncharacterized LOC126986088
LOC126986089	3.75542	0.784959	6.72587	8.4975	3.08704	0.0292226	0.523421	Up	0.123467	0.101197	0.197766	0.0971764	0	0.016332	0	0	0.0285084	0.017194	126986089	piggyBac transposable element-derived protein 4-like
LOC126986096	34.3562	51.3962	17.3163	0.338543	-1.56259	0.0351101	0.545123	Down	0.0562489	0.0878151	0.411876	0.0795077	0.0779928	1.07143	0.126088	0.162219	0.267177	0.501325	126986096	uncharacterized LOC126986096			ko00310	Lysine degradation
LOC126986202	28.4113	16.3045	40.5182	2.47891	1.3097	0.00802949	0.353433	Up	0.607683	0.692355	0.485205	0.3489	0.439224	0.328372	0.243454	0.300167	0.119415	0.0864262	126986202	DNA repair protein RAD51 homolog 2-like	GO:0033063,GO:0005657,GO:0005524,GO:0008094,GO:0003690,GO:0003697,GO:0001832,GO:0000724,GO:0001701,GO:0008284,GO:0010971,GO:0061053	Rad51B-Rad51C-Rad51D-XRCC2 complex|replication fork|ATP binding|DNA-dependent ATPase activity|double-stranded DNA binding|single-stranded DNA binding|blastocyst growth|double-strand break repair via homologous recombination|in utero embryonic development|positive regulation of cell proliferation|positive regulation of G2/M transition of mitotic cell cycle|somite development	ko03440	Homologous recombination
LOC126986208	34.1137	18.7087	49.5187	2.64999	1.40599	0.0373594	0.553332	Up	1.78508	1.09732	0.689292	0.401419	2.78839	0.442736	0.379303	0.197075	0.334889	1.33617	126986208	uncharacterized LOC126986208
LOC126986216	129.751	173.641	85.861	0.495421	-1.01327	0.00296925	0.242606	Down	0.396313	0.638828	1.35122	0.855559	1.05782	1.10089	2.1247	1.79014	2.20534	1.56741	126986216	protein EFR3 homolog cmp44E-like	GO:0016021,GO:0098793,GO:0045202,GO:0150008,GO:0007268,GO:0000281,GO:0007602,GO:0048488,GO:0016079	integral component of membrane|presynapse|synapse|bulk synaptic vesicle endocytosis|chemical synaptic transmission|mitotic cytokinesis|phototransduction|synaptic vesicle endocytosis|synaptic vesicle exocytosis
LOC126986626	139.681	90.8819	188.479	2.07315	1.05182	0.00472004	0.300357	Up	4.87238	2.24026	2.3794	1.95083	2.29246	1.65056	0.776967	1.90426	1.0427	1.52254	126986626	ubiquitin-conjugating enzyme E2 C-like	GO:0005680,GO:0005524,GO:0016740,GO:0031145,GO:0051301,GO:0010458,GO:0010994,GO:0070979,GO:0006511	anaphase-promoting complex|ATP binding|transferase activity|anaphase-promoting complex-dependent catabolic process|cell division|exit from mitosis|free ubiquitin chain polymerization|protein K11-linked ubiquitination|ubiquitin-dependent protein catabolic process	ko04120	Ubiquitin mediated proteolysis
LOC126986699	2430.09	806.316	4053.87	5.02765	2.32989	0.0488103	0.578325	Up	722.801	17.1254	13.7619	40.7254	15.7854	9.54646	12.2725	28.9849	40.2906	83.8001	126986699	uncharacterized LOC126986699
LOC126986778	159.314	4.30847	314.32	72.8672	6.1872	0.00202968	0.201015	Up	11.6194	0.122941	0.0735492	0	0.00779928	0.0850339	0	0.0162219	0.0667942	0.00895223	126986778	uncharacterized LOC126986778	GO:0030424,GO:0005737,GO:0005615,GO:0043025,GO:0005886,GO:0061564,GO:0007417,GO:0016203,GO:0106030,GO:0007422,GO:0010976,GO:0006508	axon|cytoplasm|extracellular space|neuronal cell body|plasma membrane|axon development|central nervous system development|muscle attachment|neuron projection fasciculation|peripheral nervous system development|positive regulation of neuron projection development|proteolysis
LOC126986837	13.2984	6.33044	20.2663	3.17035	1.66464	0.044658	0.56681	Up	0.350594	0.143678	0.200561	0.0630718	0.110593	0.00927515	0.036675	0.0442355	0.161903	0.0292942	126986837	protein tipE-like	GO:0005887,GO:0005886,GO:0017080,GO:0005248,GO:0034605,GO:0045433,GO:0002028,GO:0006814	integral component of plasma membrane|plasma membrane|sodium channel regulator activity|voltage-gated sodium channel activity|cellular response to heat|male courtship behavior, veined wing generated song production|regulation of sodium ion transport|sodium ion transport
LOC126986864	5.72561	10.8487	0.602552	0.0550488	-4.18315	0.0125243	0.416492	Down	0.00902034	0	0	0	0.0175102	0.0859096	0	0.136575	0.00833111	0.271332	126986864	protein Wnt-2b-A-like	GO:0005615,GO:0005109,GO:0060219,GO:0060070,GO:0045165,GO:0008283,GO:0061303,GO:0060900,GO:0035115,GO:0061072,GO:0002088,GO:0060173,GO:0002011,GO:0045686,GO:0045665,GO:0003407,GO:0030182,GO:0090271,GO:0045743,GO:0060828,GO:0090270,GO:0010842,GO:0016055	extracellular space|frizzled binding|camera-type eye photoreceptor cell differentiation|canonical Wnt signaling pathway|cell fate commitment|cell proliferation|cornea development in camera-type eye|embryonic camera-type eye formation|embryonic forelimb morphogenesis|iris morphogenesis|lens development in camera-type eye|limb development|morphogenesis of an epithelial sheet|negative regulation of …	ko04150,ko04310,ko04390,ko04550,ko04916,ko04934,ko05010,ko05165,ko05200,ko05205,ko05217,ko05224,ko05225,ko05226	mTOR signaling pathway|Wnt signaling pathway|Hippo signaling pathway|Signaling pathways regulating pluripotency of stem cells|Melanogenesis|Cushing syndrome|Alzheimer disease|Human papillomavirus infection|Pathways in cancer|Proteoglycans in cancer|Basal cell carcinoma|Breast cancer|Hepatocellular carcinoma|Gastric cancer
LOC126986920	326.03	435.201	216.858	0.498511	-1.0043	0.0427756	0.561689	Down	0.120833	0.764978	1.67804	0.618402	1.39927	1.84747	2.77646	1.32901	1.77406	1.57362	126986920	aminopeptidase N-like	GO:0005737,GO:0005793,GO:0009897,GO:0070062,GO:0016021,GO:0005886,GO:0070006,GO:0042277,GO:0008270,GO:0043171,GO:0006508	cytoplasm|endoplasmic reticulum-Golgi intermediate compartment|external side of plasma membrane|extracellular exosome|integral component of membrane|plasma membrane|metalloaminopeptidase activity|peptide binding|zinc ion binding|peptide catabolic process|proteolysis	ko00480,ko04614,ko04640	Glutathione metabolism|Renin-angiotensin system|Hematopoietic cell lineage
LOC126986922	22.6727	40.5242	4.82113	0.117895	-3.08442	5.60272e-05	0.0166464	Down	0.075521	0.0412659	0.0345621	0.0254741	0.0458128	0.629353	0.572758	0.0857583	0.601599	0.0736191	126986922	aminopeptidase N-like	GO:0005737,GO:0016021,GO:0005886,GO:0070006,GO:0042277,GO:0001618,GO:0008270,GO:0001525,GO:0030154,GO:0043171,GO:0006508	cytoplasm|integral component of membrane|plasma membrane|metalloaminopeptidase activity|peptide binding|virus receptor activity|zinc ion binding|angiogenesis|cell differentiation|peptide catabolic process|proteolysis	ko00480,ko04614,ko04640	Glutathione metabolism|Renin-angiotensin system|Hematopoietic cell lineage
LOC126986989	314.129	114.635	513.623	4.48023	2.16357	0.0398964	0.553393	Up	108.957	4.40147	3.3954	5.76788	6.22379	14.3004	2.43921	7.38186	3.27933	3.71952	126986989	trigger factor-like
LOC126987038	21.8056	0	43.6113	3.92098e+06	21.9028	4.68855e-13	4.3781e-10	Up	4.03203	0	0	0	0	0	0	0	0	0	126987038	uncharacterized LOC126987038
LOC126987234	217.004	24.975	409.032	16.3773	4.03362	0.000382332	0.0754743	Up	9.16886	0.326149	0.151758	0.99923	0.0590065	0.152061	0.173443	0.145043	0.107193	0.129301	126987234	protein masquerade-like	GO:0030424,GO:0005737,GO:0005615,GO:0043025,GO:0005886,GO:0061564,GO:0007417,GO:0016203,GO:0106030,GO:0007422,GO:0010976,GO:0006508	axon|cytoplasm|extracellular space|neuronal cell body|plasma membrane|axon development|central nervous system development|muscle attachment|neuron projection fasciculation|peripheral nervous system development|positive regulation of neuron projection development|proteolysis
LOC126987266	7.10808	0.202391	14.0138	50.7353	5.66492	0.028503	0.519944	Up	0.00902226	0.581729	0	0	0	0	0	0.00910691	0	0	126987266	trichohyalin-like	GO:0035068,GO:0000932,GO:0016442,GO:0004521,GO:0090624,GO:0046872,GO:0035198,GO:0035278,GO:0006402,GO:0072091	micro-ribonucleoprotein complex|P-body|RISC complex|endoribonuclease activity|endoribonuclease activity, cleaving miRNA-paired mRNA|metal ion binding|miRNA binding|miRNA mediated inhibition of translation|mRNA catabolic process|regulation of stem cell proliferation	ko04361	Axon regeneration
LOC126987299	3.02389	5.31642	0.73136	0.141841	-2.81766	0.0465612	0.568252	Down	0	0	0	0.0776676	0.0838066	0.274117	0.0451622	0.217889	0.159496	0.480977	126987299	melanoma-associated antigen C1-like
LOC126987327	4.67392	8.65836	0.68948	0.0837613	-3.57757	0.0188196	0.465962	Down	0	0	0.0848187	0	0	0.0980631	0.0484692	0.187075	0.128381	0.567816	126987327	proteoglycan 4-like
LOC126987334	6.11168	1.54001	10.6833	6.85129	2.77637	0.0484832	0.576201	Up	0.33288	0.160064	0.0243747	0.155701	0.0129237	0	0.0557152	0	0.0491912	0	126987334	zinc finger protein 182-like
LOC126987490	15.6481	0	31.2961	2.842e+06	21.4385	1.44932e-12	1.05261e-09	Up	0	0	0	0	1.94281	0	0	0	0	0	126987490	uncharacterized LOC126987490
LOC126987708	10.0171	0.366341	19.6678	52.5494	5.7156	0.0465818	0.568252	Up	3.4395	0	0	0	0	0	0	0	0.0690586	0	126987708	cuticle protein AMP1A-like	GO:0042302	structural constituent of cuticle
LOC126987711	126.328	75.2292	177.426	2.35845	1.23784	0.0451717	0.566928	Up	7.53958	0.633806	1.73851	1.47374	1.08361	1.41159	1.18305	0.64395	0.70974	1.66378	126987711	uncharacterized LOC126987711
LOC126987781	32.3151	21.4472	43.183	2.01465	1.01053	0.0294682	0.523421	Up	0.370498	0.674821	0.662084	0.856961	1.25005	0.429409	0.22147	0.623291	0.358484	0.294831	126987781	uncharacterized LOC126987781
LOC126987915	15.1367	28.0906	2.18289	0.0782699	-3.6754	0.03701	0.553332	Down	0	0.0272938	0.0228598	0.089861	0	0	0.0783787	1.65123	0.023067	0	126987915	probable glutamate receptor
LOC126987955	10.9932	18.0753	3.91105	0.219308	-2.18897	0.00584391	0.315692	Down	0.0303259	0	0.0346965	0.0409171	0.0441513	0.216617	0.0317234	0.191315	0.133042	0.126695	126987955	pituitary homeobox 2-like	GO:0005634,GO:0032991,GO:0043565,GO:0048800,GO:0022416,GO:0035015,GO:0007480,GO:0035218,GO:0045892,GO:0045747	nucleus|protein-containing complex|sequence-specific DNA binding|antennal morphogenesis|chaeta development|elongation of arista core|imaginal disc-derived leg morphogenesis|leg disc development|negative regulation of transcription, DNA-templated|positive regulation of Notch signaling pathway
LOC126988027	3.13606	0.403666	5.86845	14.3548	3.84346	0.0234838	0.495684	Up	0.0134163	0.0146618	0.208759	0.12068	0.0520874	0	0.0280692	0	0	0	126988027	long-chain fatty acid transport protein 4-like	GO:0031526,GO:0005789,GO:0016021,GO:0016020,GO:0005902,GO:0005886,GO:0015245,GO:0005324,GO:0004467,GO:0000166,GO:0031957,GO:0015908,GO:0006629,GO:0044539,GO:0001676,GO:0015909,GO:0001579,GO:0007584,GO:0043588,GO:0042760	brush border membrane|endoplasmic reticulum membrane|integral component of membrane|membrane|microvillus|plasma membrane|fatty acid transmembrane transporter activity|long-chain fatty acid transporter activity|long-chain fatty acid-CoA ligase activity|nucleotide binding|very long-chain fatty acid-CoA ligase activity|fatty acid transport|lipid metabolic process|long-chain fatty acid import|long-ch…	ko03320,ko04931	PPAR signaling pathway|Insulin resistance
LOC126988229	41.1807	79.8131	2.5484	0.031893	-4.97062	0.00083736	0.120295	Down	0.287289	0	0.0375649	0.147666	0.0398345	0.347445	0	0.0414263	15.6928	0.457231	126988229	uncharacterized LOC126988229
LOC126988280	14.8298	25.2203	4.43924	0.176702	-2.50061	0.0474852	0.570565	Down	0.020864	0.0228008	0.076387	0.0375342	0	0.0515169	0	0.147418	0.655173	0.0309921	126988280	uncharacterized LOC126988280	GO:0000790,GO:0042826,GO:0008757,GO:0034968,GO:0010629	nuclear chromatin|histone deacetylase binding|S-adenosylmethionine-dependent methyltransferase activity|histone lysine methylation|negative regulation of gene expression	ko00310	Lysine degradation
LOC126988486	9.77283	2.15442	17.3912	8.03225	3.0058	0.0489484	0.578574	Up	1.16746	0	0.0763269	0.120015	0.0161877	0.0705962	0.0523398	0	0.0616148	0	126988486	heparan sulfate 2-O-sulfotransferase pipe-like	GO:0005694,GO:0005794,GO:0030173,GO:0005634,GO:0004394,GO:0008146,GO:0009950,GO:0009880,GO:0048477,GO:0016485,GO:0040014	chromosome|Golgi apparatus|integral component of Golgi membrane|nucleus|heparan sulfate 2-O-sulfotransferase activity|sulfotransferase activity|dorsal/ventral axis specification|embryonic pattern specification|oogenesis|protein processing|regulation of multicellular organism growth	ko00532	Glycosaminoglycan biosynthesis - chondroitin sulfate / dermatan sulfate
LOC126988602	22.2381	11.7293	32.7469	2.78176	1.476	0.0388024	0.553332	Up	1.04681	0.285995	0.431162	0.596346	0.457211	0.0553875	0.25551	0.0352209	0.467297	0.233244	126988602	ETS homologous factor-like	GO:0005794,GO:0005654,GO:0005634,GO:0003677,GO:0003700,GO:0000981,GO:0001077,GO:0000978,GO:0030154,GO:0030855,GO:0050673,GO:0045944,GO:0045893,GO:0006357,GO:0006366	Golgi apparatus|nucleoplasm|nucleus|DNA binding|DNA-binding transcription factor activity|DNA-binding transcription factor activity, RNA polymerase II-specific|proximal promoter DNA-binding transcription activator activity, RNA polymerase II-specific|RNA polymerase II proximal promoter sequence-specific DNA binding|cell differentiation|epithelial cell differentiation|epithelial cell proliferation…
LOC126988627	10.0477	0	20.0954	609986	19.2184	2.24411e-10	1.08656e-07	Up	1.98169	0	0	0	0	0	0	0	0	0	126988627	adhesive plaque matrix protein-like
LOC126988738	167.494	237.276	97.7117	0.412675	-1.27692	5.83921e-08	2.72629e-05	Down	0.403228	0.530169	0.76698	0.63473	0.752167	1.25344	1.37088	1.67256	1.37911	1.97238	126988738	uncharacterized LOC126988738			ko03008,ko03013	Ribosome biogenesis in eukaryotes|RNA transport
LOC126988963	5.85711	10.0804	1.6338	0.166561	-2.58588	0.00777818	0.349459	Down	0	0.00987663	0.0496328	0.00812935	0.00877191	0.0956382	0.075633	0.0912244	0.141901	0.0604118	126988963	chaoptin-like	GO:0016324,GO:0005737,GO:0016021,GO:0043186,GO:0005886,GO:0017151,GO:0007281,GO:0018996,GO:0007275	apical plasma membrane|cytoplasm|integral component of membrane|P granule|plasma membrane|DEAD/H-box RNA helicase binding|germ cell development|molting cycle, collagen and cuticulin-based cuticle|multicellular organism development
LOC126989027	39.4245	3.98672	74.8623	18.768	4.2302	0.0396559	0.553332	Up	8.88068	0.112523	0.0235608	0	0	0.136199	0.134637	0	0.142646	0.11471	126989027	CAR1 transcription factor-like
LOC126989152	791.389	274.623	1308.16	4.76313	2.25191	0.0348599	0.544129	Up	52.3139	309.654	11.5702	11.8953	14.4714	57.6233	9.08686	6.54333	10.7769	7.72755	126989152	ficolin-2-like	GO:0072562,GO:0005581,GO:0070062,GO:0005576,GO:0003823,GO:0048306,GO:2001065,GO:0046872,GO:0043394,GO:0004252,GO:0006956,GO:0001867,GO:0050829,GO:0050830,GO:0008228,GO:0043654	blood microparticle|collagen trimer|extracellular exosome|extracellular region|antigen binding|calcium-dependent protein binding|mannan binding|metal ion binding|proteoglycan binding|serine-type endopeptidase activity|complement activation|complement activation, lectin pathway|defense response to Gram-negative bacterium|defense response to Gram-positive bacterium|opsonization|recognition of apopt…
LOC126989191	4.88025	0.204059	9.55644	34.7119	5.11736	0.0461338	0.568252	Up	0.233585	0	1.71039	0	0	0.0411973	0	0	0	0	126989191	activating molecule in BECN1-regulated autophagy protein 1B-like	GO:0005776,GO:0005930,GO:0005737,GO:0005829,GO:0005739,GO:0045335,GO:0051020,GO:0031625,GO:0000045,GO:0006914,GO:0000422,GO:0030154,GO:0009267,GO:0000423,GO:0010667,GO:0008285,GO:0043524,GO:0021915,GO:0010508,GO:0043552,GO:0098780	autophagosome|axoneme|cytoplasm|cytosol|mitochondrion|phagocytic vesicle|GTPase binding|ubiquitin protein ligase binding|autophagosome assembly|autophagy|autophagy of mitochondrion|cell differentiation|cellular response to starvation|mitophagy|negative regulation of cardiac muscle cell apoptotic process|negative regulation of cell proliferation|negative regulation of neuron apoptotic process|neur…
LOC126989268	1629.34	590.135	2668.55	4.5218	2.1769	0.021717	0.487813	Up	254.874	17.258	14.6605	8.4869	21.1089	13.8511	22.8291	5.35549	17.7289	16.1157	126989268	uncharacterized LOC126989268
LOC126989509	12.6753	23.4677	1.88289	0.0805691	-3.63363	0.0448968	0.566928	Down	0.0668964	0	0	0.0902598	0	0.407049	1.50455	0.118167	0	0	126989509	uncharacterized LOC126989509
LOC126989610	40.8536	0	81.7073	4.84621e+06	22.2084	2.18863e-13	2.8612e-10	Up	0	0	0	16.7037	0	0	0	0	0	0	126989610	uncharacterized LOC126989610
LOC126989659	4.34831	8.69663	0	0.0206978	-5.59438	0.020356	0.474357	Down	0	0	0	0	0	0.0279825	0.126453	0.015252	0	0	126989659	fibronectin-like	GO:0016021,GO:0005886,GO:0004725,GO:0045598	integral component of membrane|plasma membrane|protein tyrosine phosphatase activity|regulation of fat cell differentiation
LOC126990049	843.416	493.753	1193.08	2.41579	1.27249	0.036168	0.550234	Up	46.0295	80.036	6.82278	11.5941	32.9192	17.9784	27.6493	10.4397	18.359	4.15226	126990049	microfibril-associated glycoprotein 4-like	GO:0016021,GO:0008061,GO:0046872	integral component of membrane|chitin binding|metal ion binding
LOC126990172	20.6927	37.5816	3.80379	0.101493	-3.30055	0.00967914	0.38125	Down	0.129452	0	0.138235	0.038814	0.104705	2.032	0.112848	0	1.9329	0.0721098	126990172	semaphorin-2A-like	GO:0005576,GO:0030154,GO:0007399	extracellular region|cell differentiation|nervous system development
LOC126990173	19.2896	8.53739	30.0418	3.51527	1.81364	0.0473246	0.570039	Up	0.588011	1.02816	2.099	0.0264458	0.684866	0.0311123	0.307554	0.118706	0.434466	0.393054	126990173	peptidyl-prolyl cis-trans isomerase-like	GO:0005737,GO:0003755,GO:0006457	cytoplasm|peptidyl-prolyl cis-trans isomerase activity|protein folding	ko04217,ko04218,ko05010,ko05131	Necroptosis|Cellular senescence|Alzheimer disease|Shigellosis
LOC126990242	1164.45	538.234	1790.67	3.32679	1.73413	0.0420781	0.561689	Up	177.74	12.9769	23.0925	9.77452	47.0187	24.0318	29.2916	4.38743	19.6072	9.86046	126990242	rhodanese domain-containing protein CG4456-like
LOC126990288	15.4106	5.97541	24.8457	4.18352	2.06472	0.0390543	0.553332	Up	0.150964	0.384948	0.138177	2.46688	0.0732624	0.133127	0.1316	0.07619	0.0697144	0.364401	126990288	uncharacterized LOC126990288	GO:0005680,GO:0005829,GO:0005654,GO:0031145,GO:0051301,GO:0007091,GO:0070979	anaphase-promoting complex|cytosol|nucleoplasm|anaphase-promoting complex-dependent catabolic process|cell division|metaphase/anaphase transition of mitotic cell cycle|protein K11-linked ubiquitination	ko04110,ko04114,ko04120,ko04914,ko05166	Cell cycle|Oocyte meiosis|Ubiquitin mediated proteolysis|Progesterone-mediated oocyte maturation|Human T-cell leukemia virus 1 infection
LOC126990297	3.61382	0.416392	6.81125	16.5877	4.05204	0.0194454	0.470491	Up	0.356016	0	0.488791	0.0266863	0.143978	0	0.0310352	0	0	0.0330524	126990297	bursicon-like	GO:0031395,GO:0005576,GO:0043195,GO:0005179,GO:0046982,GO:0030709,GO:0007298,GO:0007593,GO:0048067,GO:0036335	bursicon neuropeptide hormone complex|extracellular region|terminal bouton|hormone activity|protein heterodimerization activity|border follicle cell delamination|border follicle cell migration|chitin-based cuticle sclerotization|cuticle pigmentation|intestinal stem cell homeostasis
LOC126990391	47.1789	94.1866	0.171294	0.00190407	-9.0367	0.00283172	0.239257	Down	0	0	0	0.0109709	0	0	0	2.60995	0	3.24754	126990391	piggyBac transposable element-derived protein 4-like
LOC126990431	32.9351	53.7143	12.1558	0.227402	-2.13668	0.00150731	0.172851	Down	0.0505673	0.132628	0.101825	0.318396	0.0196322	0.181938	0.687668	0.806459	0.541761	0.552091	126990431	uncharacterized LOC126990431
LOC126990530	197.964	307.326	88.602	0.288475	-1.79348	0.00850025	0.36434	Down	0.307215	3.9029	1.37081	9.15373	2.49727	16.6614	2.49063	18.5283	12.5555	9.88277	126990530	heterogeneous nuclear ribonucleoprotein A3-like
LOC126990624	4.99028	9.98057	0	0.0180327	-5.79324	0.0147052	0.435475	Down	0	0	0	0	0	0	0.0278052	0	0.282318	0.370156	126990624	uncharacterized LOC126990624
LOC126990837	5.98967	10.0228	1.95652	0.200191	-2.32055	0.0395294	0.553332	Down	0	0.0191927	0.144673	0.0157973	0	0.167264	0.0918585	0.24818	0.194646	0.195658	126990837	cellular tumor antigen p53-like
LOC126990855	6.81784	13.6357	0	0.0132025	-6.24305	0.00145546	0.168383	Down	0	0	0	0	0	0.44795	0	1.54477	0.0300739	0.217659	126990855	DBH-like monooxygenase protein 1	GO:0005737,GO:0005789,GO:0005615,GO:0016021,GO:0016020,GO:0030667,GO:0005507,GO:0004500,GO:0016715,GO:0042420,GO:0042421,GO:0006589	cytoplasm|endoplasmic reticulum membrane|extracellular space|integral component of membrane|membrane|secretory granule membrane|copper ion binding|dopamine beta-monooxygenase activity|oxidoreductase activity, acting on paired donors, with incorporation or reduction of molecular oxygen, reduced ascorbate as one donor, and incorporation of one atom of oxygen|dopamine catabolic process|norepinephrin…
LOC126990959	216.92	343.42	90.4193	0.263529	-1.92397	0.0057496	0.313185	Down	0.41081	2.78347	4.58736	8.9055	2.35251	2.99962	6.91883	15.3011	37.7524	8.51273	126990959	glutathione S-transferase 1-like	GO:0005737,GO:0018833,GO:0004364,GO:0006749	cytoplasm|DDT-dehydrochlorinase activity|glutathione transferase activity|glutathione metabolic process	ko00480,ko00980,ko00982,ko00983,ko01524,ko04212,ko05200,ko05204,ko05225,ko05418	Glutathione metabolism|Metabolism of xenobiotics by cytochrome P450|Drug metabolism - cytochrome P450|Drug metabolism - other enzymes|Platinum drug resistance|Longevity regulating pathway - worm|Pathways in cancer|Chemical carcinogenesis|Hepatocellular carcinoma|Fluid shear stress and atherosclerosis
LOC126991124	30.3899	44.4032	16.3765	0.370152	-1.43381	0.016983	0.44754	Down	0.00910754	0.129389	0.133378	0.253959	0.229833	0.327685	0.476362	0.376913	0.580404	0.304395	126991124	venom carboxylesterase-6-like	GO:0098985,GO:0030054,GO:0009986,GO:0005887,GO:0005886,GO:0014069,GO:0045211,GO:0098793,GO:0089717,GO:0098983,GO:0045202,GO:0050839,GO:0042043,GO:0097110,GO:0038023,GO:0007612,GO:0050804,GO:0007158,GO:0097104,GO:0099054,GO:0097105,GO:0035176,GO:0048488,GO:0071625	asymmetric, glutamatergic, excitatory synapse|cell junction|cell surface|integral component of plasma membrane|plasma membrane|postsynaptic density|postsynaptic membrane|presynapse|spanning component of membrane|symmetric, GABA-ergic, inhibitory synapse|synapse|cell adhesion molecule binding|neurexin family protein binding|scaffold protein binding|signaling receptor activity|learning|modulation o…	ko00564,ko04725	Glycerophospholipid metabolism|Cholinergic synapse
LOC126991198	20.929	0	41.8579	226.517	7.82348	0.00976967	0.38125	Up	0	0	1.75841	0	2.24482	0	0	0	0	0	126991198	chitooligosaccharidolytic beta-N-acetylglucosaminidase-like	GO:0004563,GO:0102148,GO:0006032,GO:0000272	beta-N-acetylhexosaminidase activity|N-acetyl-beta-D-galactosaminidase activity|chitin catabolic process|polysaccharide catabolic process	ko00511,ko00513,ko00520,ko00531,ko00603,ko00604,ko04142	Other glycan degradation|Various types of N-glycan biosynthesis|Amino sugar and nucleotide sugar metabolism|Glycosaminoglycan degradation|Glycosphingolipid biosynthesis - globo and isoglobo series|Glycosphingolipid biosynthesis - ganglio series|Lysosome
LOC126991248	133.349	54.1792	212.519	3.91988	1.97081	0.0158226	0.442042	Up	9.52262	0.545257	0.326199	3.30826	0.927029	0.165939	0.507019	1.07919	1.50095	0.667028	126991248	salivary plasminogen activator gamma-like	GO:0005737,GO:0005615,GO:0098978,GO:0098992,GO:0099544,GO:0098794,GO:0045202,GO:0004252,GO:0071549,GO:0071372,GO:0071373,GO:0031639,GO:0048008,GO:0060279,GO:0006508,GO:0048167,GO:0051591,GO:0070542,GO:0014909,GO:0035249,GO:0042060	cytoplasm|extracellular space|glutamatergic synapse|neuronal dense core vesicle|perisynaptic space|postsynapse|synapse|serine-type endopeptidase activity|cellular response to dexamethasone stimulus|cellular response to follicle-stimulating hormone stimulus|cellular response to luteinizing hormone stimulus|plasminogen activation|platelet-derived growth factor receptor signaling pathway|positive re…	ko04361	Axon regeneration
LOC126991379	13.6924	2.0449	25.3399	12.4421	3.63716	0.0168971	0.44754	Up	1.67903	0	7.23584	0.125857	0.135805	0	0.439102	0.141232	0	0.155881	126991379	uncharacterized LOC126991379
LOC126991701	131.206	253.706	8.70578	0.0343035	-4.8655	0.00108781	0.143646	Down	0.100822	0.220363	0.092282	0	1.76143	52.7591	10.9687	0.814143	0.605269	1.12323	126991701	protein SpAN-like	GO:0004222,GO:0008270,GO:0007275	metalloendopeptidase activity|zinc ion binding|multicellular organism development
LOC126991702	262.449	489.713	35.1853	0.0719088	-3.79769	0.00346563	0.25938	Down	0.0938371	0.123058	0.1546	1.51931	1.47546	36.5425	8.75599	1.3071	0.138667	0.857242	126991702	uncharacterized LOC126991702	GO:0005938,GO:0005615,GO:0048471,GO:0004222,GO:0008270	cell cortex|extracellular space|perinuclear region of cytoplasm|metalloendopeptidase activity|zinc ion binding
LOC126991813	10.4189	2.03392	18.804	9.27521	3.21338	0.0346833	0.544129	Up	0	0.197997	0.373121	2.07786	1.71454	0.287589	0	0.182878	0	0	126991813	neogenin-like	GO:0005887,GO:0030017,GO:0038023,GO:0007411,GO:0007155,GO:0055072,GO:0030513	integral component of plasma membrane|sarcomere|signaling receptor activity|axon guidance|cell adhesion|iron ion homeostasis|positive regulation of BMP signaling pathway	ko04350,ko04360,ko04514	TGF-beta signaling pathway|Axon guidance|Cell adhesion molecules (CAMs)
LOC126991848	16.2844	0	32.5688	2.95186e+06	21.4932	1.27015e-12	9.76742e-10	Up	0	0	0.122799	0	5.33896	0	0	0	0	0	126991848	putative nuclease HARBI1	GO:0005829,GO:0005815,GO:0005634,GO:0005886,GO:0046872,GO:0004518	cytosol|microtubule organizing center|nucleus|plasma membrane|metal ion binding|nuclease activity
LOC126991913	15.7966	5.86714	25.7261	4.38716	2.13329	0.0225991	0.493747	Up	0.291379	1.30555	1.01345	0.812494	0.311092	0.0308343	0	0.529403	0.107646	0.194771	126991913	uncharacterized LOC126991913
LOC126992177	3.20094	0	6.40188	34.7317	5.11818	0.0467742	0.568252	Up	0.0183451	0	0.335825	0.264023	0	0	0	0	0	0	126992177	protein Wnt-7b-like	GO:0009986,GO:0005737,GO:0005788,GO:0005615,GO:0005886,GO:1902379,GO:0005109,GO:0048018,GO:0007257,GO:0060033,GO:0001525,GO:1902262,GO:0060070,GO:0045165,GO:0021846,GO:0044237,GO:0022009,GO:0036516,GO:0060710,GO:0060560,GO:0048568,GO:0060669,GO:0016332,GO:0021871,GO:0042592,GO:0001701,GO:0072061,GO:0060482,GO:0030324,GO:0060428,GO:0060425,GO:0060484,GO:0072205,GO:0072207,GO:0072236,GO:0003338,GO:…	cell surface|cytoplasm|endoplasmic reticulum lumen|extracellular space|plasma membrane|chemoattractant activity involved in axon guidance|frizzled binding|receptor ligand activity|activation of JUN kinase activity|anatomical structure regression|angiogenesis|apoptotic process involved in blood vessel morphogenesis|canonical Wnt signaling pathway|cell fate commitment|cell proliferation in forebrai…	ko04150,ko04310,ko04390,ko04550,ko04916,ko04934,ko05010,ko05165,ko05200,ko05205,ko05217,ko05224,ko05225,ko05226	mTOR signaling pathway|Wnt signaling pathway|Hippo signaling pathway|Signaling pathways regulating pluripotency of stem cells|Melanogenesis|Cushing syndrome|Alzheimer disease|Human papillomavirus infection|Pathways in cancer|Proteoglycans in cancer|Basal cell carcinoma|Breast cancer|Hepatocellular carcinoma|Gastric cancer
LOC126992180	118.946	181.237	56.6557	0.313028	-1.67564	0.00239743	0.223869	Down	0.116792	0.162444	0.257531	0.539598	0.44828	0.584253	0.571998	0.862727	2.41233	0.455404	126992180	abnormal spindle-like microcephaly-associated protein homolog
LOC126992192	355.116	90.037	620.195	6.88771	2.78402	0.0284649	0.519944	Up	48.2682	0.790175	0.936217	1.11041	0.308104	0.765149	2.08464	0.551828	2.21516	2.53449	126992192	PH domain-containing protein DDB_G0287875-like
LOC126992241	5.96102	11.922	0	0.0151059	-6.04875	0.00941883	0.377697	Down	0	0	0	0	0	0.647767	0	0.0457683	0	0.707216	126992241	uncharacterized LOC126992241	GO:0004519,GO:0003964	endonuclease activity|RNA-directed DNA polymerase activity
LOC126992488	20.2785	31.8706	8.68642	0.274942	-1.8628	0.0013474	0.160332	Down	0.224315	0.0306424	0.282308	0.226993	0.462654	0.563766	0.821283	1.01889	0.8546	1.312	126992488	ankyrin-3-like	GO:0005737,GO:0005634,GO:0006400	cytoplasm|nucleus|tRNA modification
LOC126992489	6.88487	11.4057	2.36408	0.211475	-2.24144	0.0251808	0.504811	Down	0	0.0312205	0.130743	0.102789	0.0831854	0.0302317	0.597699	0.432548	0.316627	0.286447	126992489	ankyrin-1-like
LOC126992502	53.0009	11.1759	94.8258	8.49898	3.08729	8.62757e-06	0.00322252	Up	1.22064	2.97759	0.179558	4.64676	1.24822	0.207596	0.182413	0.264021	0.181186	0.412824	126992502	protein ERGIC-53-like	GO:0062023,GO:0030134,GO:0005829,GO:0005789,GO:0005793,GO:0033116,GO:0012507,GO:0070062,GO:0000139,GO:0044220,GO:0016021,GO:0016020,GO:0030017,GO:0005537,GO:0046872,GO:0051082,GO:0007596,GO:0048208,GO:0007029,GO:0006888,GO:0007030,GO:1903215,GO:0010638,GO:0006457,GO:0015031	collagen-containing extracellular matrix|COPII-coated ER to Golgi transport vesicle|cytosol|endoplasmic reticulum membrane|endoplasmic reticulum-Golgi intermediate compartment|endoplasmic reticulum-Golgi intermediate compartment membrane|ER to Golgi transport vesicle membrane|extracellular exosome|Golgi membrane|host cell perinuclear region of cytoplasm|integral component of membrane|membrane|sar…	ko04141	Protein processing in endoplasmic reticulum
LOC126992655	4.77386	0.39773	9.14999	22.2008	4.47254	0.0321694	0.531669	Up	0.504402	0.028268	0.0236758	0	0	0	0	0	0.0119452	0.0144088	126992655	probable methyltransferase-like protein 24
LOC126992685	119.58	31.9198	207.239	6.4895	2.69811	0.00219777	0.209719	Up	42.2384	0.515428	2.92593	4.05388	1.9837	1.77459	0.712658	1.74559	2.32324	1.98503	126992685	peptidyl-prolyl cis-trans isomerase 6-like	GO:0005737,GO:0016018,GO:0003755,GO:0051082,GO:0006457	cytoplasm|cyclosporin A binding|peptidyl-prolyl cis-trans isomerase activity|unfolded protein binding|protein folding
LOC126992698	26.4529	12.9513	39.9544	3.09175	1.62843	0.0269033	0.511936	Up	0.224236	0.0653473	0.403644	0.248764	0.565872	0.102826	0.273664	0.045268	0.0276137	0.0499633	126992698	uncharacterized LOC126992698	GO:0016021,GO:0004930,GO:0009881,GO:0007602,GO:0018298,GO:0007601	integral component of membrane|G protein-coupled receptor activity|photoreceptor activity|phototransduction|protein-chromophore linkage|visual perception
LOC126992742	87.8604	11.4635	164.257	14.3378	3.84175	0.0456957	0.568252	Up	10.7543	0	0.0264607	0	0.350742	0.061185	0.120966	0.0437709	0.0667512	0.563627	126992742	chorion peroxidase-like	GO:0005615,GO:0020037,GO:0046872,GO:0004601,GO:0004666,GO:0007304,GO:0007306,GO:0042744,GO:0042743,GO:0030707,GO:0001516,GO:0006979	extracellular space|heme binding|metal ion binding|peroxidase activity|prostaglandin-endoperoxide synthase activity|chorion-containing eggshell formation|eggshell chorion assembly|hydrogen peroxide catabolic process|hydrogen peroxide metabolic process|ovarian follicle cell development|prostaglandin biosynthetic process|response to oxidative stress
LOC126992746	14.8576	21.2156	8.49968	0.395447	-1.33844	0.0198166	0.471692	Down	0.154616	0.473113	0.226431	0.166892	0.270125	0.425405	0.776355	0.436986	1.02817	0.689014	126992746	phospholysine phosphohistidine inorganic pyrophosphate phosphatase-like	GO:0005829,GO:0005634,GO:0004427,GO:0000287,GO:0101006,GO:0006796,GO:0006470	cytosol|nucleus|inorganic diphosphatase activity|magnesium ion binding|protein histidine phosphatase activity|phosphate-containing compound metabolic process|protein dephosphorylation	ko00190	Oxidative phosphorylation
LOC126992892	6.30653	0	12.6131	68.2027	6.09176	0.0444898	0.566549	Up	2.42613	0	0	0	0	0	0	0	0	0	126992892	ATP-dependent RNA helicase A-like
LOC126992896	19.0265	0	38.053	3.43935e+06	21.7137	7.44261e-13	6.48649e-10	Up	3.68838	0	0	0	0	0	0	0	0	0	126992896	fibroin heavy chain-like
LOC126992974	860.179	1206.08	514.275	0.426627	-1.22895	0.00204763	0.201269	Down	1.14702	2.60342	6.75143	7.31743	5.34381	10.504	9.91283	15.4252	8.34464	10.1541	126992974	peroxidase-like	GO:0005615,GO:0020037,GO:0046872,GO:0004601,GO:0004666,GO:0007304,GO:0007306,GO:0042744,GO:0042743,GO:0030707,GO:0001516,GO:0006979	extracellular space|heme binding|metal ion binding|peroxidase activity|prostaglandin-endoperoxide synthase activity|chorion-containing eggshell formation|eggshell chorion assembly|hydrogen peroxide catabolic process|hydrogen peroxide metabolic process|ovarian follicle cell development|prostaglandin biosynthetic process|response to oxidative stress
LOC126993146	63.3145	27.4892	99.1398	3.61222	1.85289	0.00913934	0.373137	Up	0.424831	0.491578	0.400283	1.39367	3.50488	0.608234	0.3137	0.327919	0.0577015	0.459373	126993146	mitochondrial-processing peptidase subunit alpha-like	GO:0005743,GO:0005759,GO:0005739,GO:0004175,GO:0046872,GO:0004222,GO:0006627,GO:0006508	mitochondrial inner membrane|mitochondrial matrix|mitochondrion|endopeptidase activity|metal ion binding|metalloendopeptidase activity|protein processing involved in protein targeting to mitochondrion|proteolysis
LOC126993160	7.65622	13.7434	1.56904	0.117592	-3.08814	0.0201901	0.473506	Down	0	0	0.208908	0.205302	0.0553823	1.81146	0	0.460763	0.368901	1.39852	126993160	putative defense protein 3	GO:0005576,GO:0042742,GO:0042832,GO:0045087	extracellular region|defense response to bacterium|defense response to protozoan|innate immune response
LOC126993202	554.363	345.084	763.641	2.21321	1.14614	0.00628086	0.319717	Up	12.8134	10.0257	8.62324	10.0556	10.3039	2.92117	6.40744	7.94318	1.11621	5.8447	126993202	uncharacterized LOC126993202	GO:0031410,GO:0005856,GO:0016607,GO:0005634,GO:0005886,GO:0003677,GO:0006897,GO:0045892	cytoplasmic vesicle|cytoskeleton|nuclear speck|nucleus|plasma membrane|DNA binding|endocytosis|negative regulation of transcription, DNA-templated
LOC126993278	45.8409	1.90636	89.7753	46.9337	5.55255	0.0304485	0.528938	Up	2.62268	0	0	0.0530796	0.0890947	0	0.0274354	0	0.0363343	0	126993278	proteoglycan 4-like
LOC126993431	198.32	108.705	287.936	2.64795	1.40488	0.0445508	0.566549	Up	8.648	0.659123	1.30792	1.5107	0.738503	2.20932	0.62122	0.945969	0.985548	0.403162	126993431	low-density lipoprotein receptor-like	GO:0016324,GO:0030424,GO:0031526,GO:0005905,GO:0030425,GO:0031904,GO:0009897,GO:0016021,GO:0005509,GO:0051087,GO:0008144,GO:0017124,GO:0035258,GO:0060982,GO:1904447,GO:0008584,GO:0030001,GO:0030514,GO:0001843,GO:0140058,GO:0003148,GO:1905167,GO:0050769,GO:0070447,GO:0061156,GO:0006898,GO:0003139,GO:0007605,GO:0060068,GO:0003223	apical plasma membrane|axon|brush border membrane|clathrin-coated pit|dendrite|endosome lumen|external side of plasma membrane|integral component of membrane|calcium ion binding|chaperone binding|drug binding|SH3 domain binding|steroid hormone receptor binding|coronary artery morphogenesis|folate import across plasma membrane|male gonad development|metal ion transport|negative regulation of BMP s…
LOC126993436	40.7306	57.4178	24.0433	0.420011	-1.2515	0.0366144	0.552725	Down	0.106331	0.332005	0.180745	0.874463	0.353843	1.17344	0.460813	1.56393	0.701473	0.541534	126993436	macrophage mannose receptor 1-like
LOC126993450	37.7351	65.9245	9.54563	0.14464	-2.78946	0.00471714	0.300357	Down	0.238475	0.0868711	0.133391	0.16684	0	0.546779	0.124732	0.160475	3.23039	0.369	126993450	kelch-like protein diablo
LOC126993618	16.2689	2.64937	29.8884	11.3158	3.50026	0.00532097	0.309329	Up	2.46665	0	1.16414	2.01074	0.112225	0.163141	0.0403175	0.272322	0	0.0429381	126993618	uncharacterized LOC126993618
LOC126993674	3735.02	2482.33	4987.71	2.00928	1.00668	0.0192322	0.470491	Up	156.567	41.6833	27.5815	89.6188	52.7867	49.2529	48.2147	29.8381	21.2427	43.8378	126993674	GDP-mannose 4%2C6 dehydratase-like	GO:0008446,GO:0042802,GO:0070401,GO:0042351,GO:0019673,GO:0007219	GDP-mannose 4,6-dehydratase activity|identical protein binding|NADP+ binding|'de novo' GDP-L-fucose biosynthetic process|GDP-mannose metabolic process|Notch signaling pathway	ko00051,ko00520	Fructose and mannose metabolism|Amino sugar and nucleotide sugar metabolism
LOC126993836	23.8059	13.1163	34.4955	2.62941	1.39474	0.0349846	0.544129	Up	1.70557	1.79733	5.35236	0.438331	1.30069	0.902434	0.828363	0.368908	1.18144	0.814344	126993836	uncharacterized LOC126993836
LOC126994049	17.5786	2.94105	32.2161	11.0472	3.46561	0.00387855	0.272604	Up	0.122918	0.549527	0.112507	0.784004	0.227762	0	0	0	0.0206411	0.149389	126994049	minichromosome maintenance domain-containing protein 2-like	GO:0005524,GO:0003677,GO:0006281,GO:0006270,GO:0051321	ATP binding|DNA binding|DNA repair|DNA replication initiation|meiotic cell cycle
LOC126994057	7.16691	1.01707	13.3168	13.0881	3.71019	0.0470428	0.568383	Up	0	1.76065	0.0273079	0.0805097	0	0	0	0.0602299	0.0275554	0.066477	126994057	putative nuclease HARBI1	GO:0005829,GO:0005815,GO:0005634,GO:0005886,GO:0046872,GO:0004518	cytosol|microtubule organizing center|nucleus|plasma membrane|metal ion binding|nuclease activity
LOC126994096	5.58199	0	11.164	60.5031	5.91894	0.0157055	0.442042	Up	0	0.028182	0	1.32219	0.150179	0	0	0	0	0	126994096	piggyBac transposable element-derived protein 4-like
LOC126994139	124.598	0.183171	249.013	1317.38	10.3635	0.000616422	0.0994874	Up	14.9405	0	0.0117483	0	0	0	0	0	0.0118547	0	126994139	uncharacterized LOC126994139
LOC126994386	9.34585	3.44427	15.2474	4.40973	2.14069	0.0109397	0.389299	Up	0.108521	0.652274	0.0993291	0.162691	0.315991	0.0765595	0.0378407	0.109539	0.0334098	0.0604504	126994386	zinc finger protein 335-like
LOC126994458	39.82	57.6824	21.9576	0.382788	-1.38538	0.010547	0.387393	Down	0.740241	0.294167	0.923918	1.39222	0.391895	2.13638	3.69577	2.07174	0.963368	1.08708	126994458	cadherin-1-like	GO:0045177,GO:0070062,GO:0016021,GO:0005622,GO:0005886,GO:0005509,GO:0001658,GO:0021987,GO:0072137,GO:0048565,GO:0008543,GO:0003007,GO:0007157,GO:0035329,GO:0007156,GO:0060122,GO:0022008,GO:0007219,GO:0043931,GO:0007009,GO:0072307	apical part of cell|extracellular exosome|integral component of membrane|intracellular|plasma membrane|calcium ion binding|branching involved in ureteric bud morphogenesis|cerebral cortex development|condensed mesenchymal cell proliferation|digestive tract development|fibroblast growth factor receptor signaling pathway|heart morphogenesis|heterophilic cell-cell adhesion via plasma membrane cell a…	ko04391,ko04392	Hippo signaling pathway - fly|Hippo signaling pathway - multiple species
LOC126994489	9.88095	18.7706	0.991324	0.0527259	-4.24535	0.0337191	0.542868	Down	0.0154785	0	0	0	0.0600935	1.39227	0.0971507	0	0	0.0172442	126994489	uncharacterized LOC126994489
LOC126994514	428.109	106.093	750.125	7.07186	2.82209	0.00605351	0.317821	Up	1.00162	5.2684	24.2218	0.370486	5.23335	0.842003	0.440653	2.46612	0.112394	1.18888	126994514	tripartite motif-containing protein 2-like	GO:0005737,GO:0005829,GO:0003723,GO:0004842,GO:0008270,GO:0051607,GO:0032608,GO:0070534,GO:0032479,GO:0034340	cytoplasm|cytosol|RNA binding|ubiquitin-protein transferase activity|zinc ion binding|defense response to virus|interferon-beta production|protein K63-linked ubiquitination|regulation of type I interferon production|response to type I interferon
LOC126994888	8.64508	3.76808	13.5221	3.57556	1.83817	0.0402144	0.553393	Up	0.0724711	0.184797	0.176887	0.0977815	0.281361	0	0.126351	0.0243837	0.0557781	0.0269128	126994888	neogenin-like	GO:0005887,GO:0030017,GO:0038023,GO:0007411,GO:0007155,GO:0055072,GO:0030513	integral component of plasma membrane|sarcomere|signaling receptor activity|axon guidance|cell adhesion|iron ion homeostasis|positive regulation of BMP signaling pathway	ko04350,ko04360,ko04514	TGF-beta signaling pathway|Axon guidance|Cell adhesion molecules (CAMs)
LOC126994906	5.43406	10.4599	0.408167	0.0382398	-4.70878	0.0488579	0.578325	Down	0.0153441	0	0	0	0.0148929	0	0	0.015488	0.793612	0	126994906	uncharacterized LOC126994906	GO:0005634,GO:0046872,GO:0003676,GO:0046983,GO:0006355	nucleus|metal ion binding|nucleic acid binding|protein dimerization activity|regulation of transcription, DNA-templated
LOC126995012	374.652	32.4193	716.885	22.1287	4.46785	2.47689e-05	0.00830267	Up	0.261701	0.757888	21.091	8.06244	18.2504	0.110775	0.287449	0.686807	0.108767	0.97671	126995012	uncharacterized LOC126995012			ko03008,ko03013	Ribosome biogenesis in eukaryotes|RNA transport
LOC126995171	8.33745	0	16.6749	1.55124e+06	20.565	1.14838e-11	6.00511e-09	Up	1.19511	0	0	0	0	0	0	0	0	0	126995171	uncharacterized protein DDB_G0283697-like
LOC126995203	174.985	63.4579	286.513	4.51539	2.17485	0.0428611	0.561689	Up	13.5601	0.255058	0.427246	0.577323	0.996728	0.864429	0.659197	0.76564	0.215559	1.30008	126995203	peroxidase-like	GO:0005615,GO:0020037,GO:0046872,GO:0004601,GO:0004666,GO:0007304,GO:0007306,GO:0042744,GO:0042743,GO:0030707,GO:0001516,GO:0006979	extracellular space|heme binding|metal ion binding|peroxidase activity|prostaglandin-endoperoxide synthase activity|chorion-containing eggshell formation|eggshell chorion assembly|hydrogen peroxide catabolic process|hydrogen peroxide metabolic process|ovarian follicle cell development|prostaglandin biosynthetic process|response to oxidative stress
LOC126995252	76.1138	108.087	44.1407	0.40948	-1.28813	0.0004942	0.0879021	Down	0.238662	0.188368	0.315534	0.447241	0.283121	0.961118	0.506254	0.836462	0.967425	0.38406	126995252	uncharacterized LOC126995252	GO:0005887,GO:0005622,GO:0005886,GO:0008528,GO:0017046,GO:0016500,GO:0007190,GO:0007189,GO:0007193,GO:0009755,GO:0008584,GO:0043066,GO:0008285,GO:0001556,GO:0043950	integral component of plasma membrane|intracellular|plasma membrane|G protein-coupled peptide receptor activity|peptide hormone binding|protein-hormone receptor activity|activation of adenylate cyclase activity|adenylate cyclase-activating G protein-coupled receptor signaling pathway|adenylate cyclase-inhibiting G protein-coupled receptor signaling pathway|hormone-mediated signaling pathway|male …
LOC126995366	5.2824	0	10.5648	57.1223	5.83598	0.0457686	0.568252	Up	1.00282	0	0.0585877	0	0	0	0	0	0	0	126995366	keratin%2C type II cytoskeletal 2 epidermal-like
LOC126995418	181.596	242.798	120.393	0.496421	-1.01036	0.0280544	0.518748	Down	0.445843	1.47646	2.79472	2.11455	1.42933	6.99122	2.23301	2.34559	2.75766	2.51362	126995418	adipolin-like
LOC126995586	49.4235	32.5694	66.2775	2.02987	1.02139	0.0183468	0.4586	Up	2.09361	1.53998	0.77388	1.05025	1.0551	1.02254	0.652815	0.79247	0.48341	0.403692	126995586	uncharacterized LOC126995586
LOC126995720	22.4891	33.1958	11.7824	0.358731	-1.47903	0.043575	0.564015	Down	0.120854	0.0264146	0.353976	0.782698	0.187681	1.02312	1.13781	0.975904	0.669719	0.296209	126995720	U-scoloptoxin(11)-Sm5a-like
LOC126995893	52.1625	0	104.325	9.09212e+06	23.1162	2.22207e-14	7.2623e-11	Up	10.0238	0	0	0	0	0	0	0	0	0	126995893	uncharacterized LOC126995893	GO:0005783,GO:0005794,GO:0000139,GO:0030176,GO:0031902,GO:0097038,GO:0005886,GO:0048149,GO:0001751,GO:0046667,GO:0048263,GO:0035225,GO:0046843,GO:0016197,GO:0038004,GO:0061331,GO:0006888,GO:0007476,GO:0007474,GO:0016318,GO:0043703,GO:0050714,GO:0048865,GO:0007421,GO:0007601	endoplasmic reticulum|Golgi apparatus|Golgi membrane|integral component of endoplasmic reticulum membrane|late endosome membrane|perinuclear endoplasmic reticulum|plasma membrane|behavioral response to ethanol|compound eye photoreceptor cell differentiation|compound eye retinal cell programmed cell death|determination of dorsal identity|determination of genital disc primordium|dorsal appendage fo…
LOC126995895	10.4753	0	20.9505	1.93233e+06	20.8819	5.46145e-12	3.10424e-09	Up	2.21116	0	0	0	0	0	0	0	0	0	126995895	uncharacterized LOC126995895	GO:0005783,GO:0005794,GO:0000139,GO:0030176,GO:0031902,GO:0097038,GO:0005886,GO:0048149,GO:0001751,GO:0046667,GO:0048263,GO:0035225,GO:0046843,GO:0016197,GO:0038004,GO:0061331,GO:0006888,GO:0007476,GO:0007474,GO:0016318,GO:0043703,GO:0050714,GO:0048865,GO:0007421,GO:0007601	endoplasmic reticulum|Golgi apparatus|Golgi membrane|integral component of endoplasmic reticulum membrane|late endosome membrane|perinuclear endoplasmic reticulum|plasma membrane|behavioral response to ethanol|compound eye photoreceptor cell differentiation|compound eye retinal cell programmed cell death|determination of dorsal identity|determination of genital disc primordium|dorsal appendage fo…
LOC126995930	13.4905	3.34564	23.6354	7.03391	2.81433	0.027624	0.516058	Up	0.854431	0.0192525	0.0725621	0.0316931	0.00854956	0.0279642	0.0645013	0.0177824	0.0406776	0	126995930	uncharacterized LOC126995930	GO:0005576,GO:0008083,GO:0005121,GO:0007411,GO:0021556,GO:0045087,GO:0008045,GO:0007399,GO:0010941,GO:0031637,GO:0008592,GO:0008063	extracellular region|growth factor activity|Toll binding|axon guidance|central nervous system formation|innate immune response|motor neuron axon guidance|nervous system development|regulation of cell death|regulation of neuronal synaptic plasticity in response to neurotrophin|regulation of Toll signaling pathway|Toll signaling pathway
LOC126995989	283.219	14.6226	551.815	37.7115	5.23693	0.0469418	0.568252	Up	24.4237	0	0.0260142	0.00852174	0	0.0100254	0.0594627	0.00956277	0.62125	0	126995989	mast cell carboxypeptidase A-like	GO:0005576,GO:0004181,GO:0008270	extracellular region|metallocarboxypeptidase activity|zinc ion binding
LOC126996021	28.1972	38.907	17.4873	0.45069	-1.14979	0.0437063	0.56404	Down	0.0638941	0.0575033	0.0756827	0.0878993	0.0437756	0.135228	0.106155	0.273149	0.0312417	0.200987	126996021	uncharacterized LOC126996021
LOC126996085	47.9912	9.94039	86.0419	8.63698	3.11053	0.00950476	0.377751	Up	3.16768	0.0361539	0.0454209	0.0446369	0.0481651	0.0437611	0.164385	0.0333932	0.160414	0.0184284	126996085	serine proteinase stubble-like	GO:0016021,GO:0005886,GO:0004252,GO:0051017,GO:0007010,GO:0006508,GO:0035220	integral component of membrane|plasma membrane|serine-type endopeptidase activity|actin filament bundle assembly|cytoskeleton organization|proteolysis|wing disc development
LOC126996103	199.474	52.9775	345.97	6.53017	2.70712	0.0169282	0.44754	Up	64.907	0.841486	1.82415	3.99274	2.54983	2.82796	2.60599	4.84626	0.836672	1.11015	126996103	uncharacterized LOC126996103
LOC126996110	211.71	67.4647	355.956	5.27255	2.3985	0.0359452	0.550234	Up	22.8887	0.440551	2.43938	2.53829	10.1949	0.308099	0.515417	0.361698	6.03995	0.424164	126996110	uncharacterized LOC126996110
LOC126996114	29.3504	7.93093	50.7698	6.38729	2.6752	0.00558257	0.311361	Up	11.1977	0.588957	0.383661	2.04678	0.2906	0.190101	0.563762	0.483541	0.71897	0.466982	126996114	uncharacterized LOC126996114
LOC126996121	13.4355	3.55178	23.3193	6.52861	2.70678	0.0305621	0.528938	Up	0.0137559	1.23269	0.0629536	0.0247468	0.18692	0.0291135	0.0431693	0	0.101639	0.0766255	126996121	galactosylceramide sulfotransferase-like	GO:0000139,GO:0016021,GO:0001733,GO:0009247,GO:0006665	Golgi membrane|integral component of membrane|galactosylceramide sulfotransferase activity|glycolipid biosynthetic process|sphingolipid metabolic process	ko00565,ko00600	Ether lipid metabolism|Sphingolipid metabolism
LOC126996210	213.276	3.48024	423.072	121.252	6.92186	0.0172322	0.450297	Up	19.9432	0	0	0	0	0	0	0	0.176841	0	126996210	ABC transporter F family member 4-like
LOC126996244	19.1086	4.57044	33.6467	7.39994	2.88751	0.0262636	0.507509	Up	0.01946	0.0170132	0.0284987	0.598646	0.0188878	0.0288302	0.0244281	0	0	0.0390239	126996244	uncharacterized LOC126996244	GO:1990923,GO:0005524,GO:0004386,GO:0003676,GO:0030154,GO:0043046,GO:0009566,GO:0031047,GO:0007140,GO:0007275,GO:0034587,GO:0007283	PET complex|ATP binding|helicase activity|nucleic acid binding|cell differentiation|DNA methylation involved in gamete generation|fertilization|gene silencing by RNA|male meiotic nuclear division|multicellular organism development|piRNA metabolic process|spermatogenesis
LOC126996272	97.1537	0	194.307	1.60305e+07	23.9343	2.61229e-15	1.70752e-11	Up	61.8894	0	0	0	0.066156	0	0	0	0	0	126996272	uncharacterized LOC126996272
LOC126996285	29.4128	56.7254	2.10027	0.0371243	-4.75149	0.000207742	0.0532511	Down	0.0102281	0.0223552	0.0187236	0.0368007	0.0198548	0.281414	0.0106995	0.0103241	2.59782	0.0341848	126996285	uncharacterized LOC126996285	GO:0005634,GO:0008409,GO:0000287,GO:0003729,GO:0000166,GO:0034353,GO:0006402,GO:0071028,GO:0090305,GO:0050779	nucleus|5'-3' exonuclease activity|magnesium ion binding|mRNA binding|nucleotide binding|RNA pyrophosphohydrolase activity|mRNA catabolic process|nuclear mRNA surveillance|nucleic acid phosphodiester bond hydrolysis|RNA destabilization
LOC126996286	344.731	173.311	516.152	2.97744	1.57407	0.0163298	0.446938	Up	6.40485	1.11745	0.363396	0.646866	0.665277	0.705519	0.615146	0.843089	0.581169	0.571674	126996286	uncharacterized LOC126996286	GO:0009986,GO:0005737,GO:0098978,GO:0005794,GO:0000139,GO:0005798,GO:0016021,GO:0005634,GO:0097038,GO:0014069,GO:0097197,GO:0004175,GO:0046872,GO:0004222,GO:0008237,GO:0042803,GO:0019901,GO:0017124,GO:0051089,GO:0001701,GO:0006509,GO:0042117,GO:0007162,GO:0007219,GO:0051088,GO:0030307,GO:0008284,GO:0010820,GO:0099173,GO:0006468,GO:0016485,GO:0098696,GO:0034612	cell surface|cytoplasm|glutamatergic synapse|Golgi apparatus|Golgi membrane|Golgi-associated vesicle|integral component of membrane|nucleus|perinuclear endoplasmic reticulum|postsynaptic density|tetraspanin-enriched microdomain|endopeptidase activity|metal ion binding|metalloendopeptidase activity|metallopeptidase activity|protein homodimerization activity|protein kinase binding|SH3 domain bindin…	ko04361,ko05010,ko05120	Axon regeneration|Alzheimer disease|Epithelial cell signaling in Helicobacter pylori infection
LOC126996292	7.06343	12.0243	2.10252	0.176298	-2.50391	0.00881556	0.370565	Down	0.0730959	0	0.0334522	0.0493122	0.0354733	0.406095	0.0573482	0.332018	0.0843884	0.244303	126996292	uncharacterized LOC126996292
LOC126996453	46.8234	21.2513	72.3956	3.40123	1.76606	0.0459581	0.568252	Up	3.05824	0.0524257	0.406158	0.420723	0.232809	0.164987	0.376373	0.302641	0.387685	0.0668061	126996453	uncharacterized LOC126996453
LOC126996458	26.3245	40.0153	12.6337	0.317159	-1.65672	0.00655598	0.32342	Down	0.0354676	0.180881	0.37874	0.106343	0.0573745	0.337793	0.519428	0.596673	0.436768	0.526848	126996458	lactadherin-like	GO:0062023,GO:0070062,GO:1903561,GO:0005509,GO:0005201,GO:0005178,GO:0007155,GO:0007275,GO:0010811	collagen-containing extracellular matrix|extracellular exosome|extracellular vesicle|calcium ion binding|extracellular matrix structural constituent|integrin binding|cell adhesion|multicellular organism development|positive regulation of cell-substrate adhesion
LOC126996655	9.26823	14.0764	4.46004	0.320999	-1.63936	0.0416751	0.560159	Down	0.0143958	0.0471965	0.0395293	0.155388	0.0698625	0.198041	0.376479	0.101716	0.079775	0.288684	126996655	glutamate receptor 2-like	GO:0032281,GO:0030054,GO:0009986,GO:0030425,GO:0008328,GO:0043005,GO:0032589,GO:0043025,GO:0097038,GO:0005886,GO:0014069,GO:0045211,GO:0055037,GO:0045202,GO:0004971,GO:0019899,GO:0004970,GO:0008344,GO:0008306,GO:0007631,GO:0043056,GO:0046959,GO:0006972,GO:0035235,GO:1905852,GO:1905850,GO:0043058,GO:0010035,GO:0009612,GO:0050913,GO:0007614,GO:0035249,GO:0001966	AMPA glutamate receptor complex|cell junction|cell surface|dendrite|ionotropic glutamate receptor complex|neuron projection|neuron projection membrane|neuronal cell body|perinuclear endoplasmic reticulum|plasma membrane|postsynaptic density|postsynaptic membrane|recycling endosome|synapse|AMPA glutamate receptor activity|enzyme binding|ionotropic glutamate receptor activity|adult locomotory behav…
LOC126996656	8.3289	13.432	3.22582	0.23656	-2.07972	0.00670182	0.326594	Down	0.0370267	0.05058	0.0169452	0.0416319	0	0.15673	0.0968325	0.112122	0.13679	0.134064	126996656	small conductance calcium-activated potassium channel protein-like	GO:0016021,GO:0043005,GO:0043025,GO:0005886,GO:0005516,GO:0009881,GO:0016286,GO:0071805,GO:0006813,GO:0016057	integral component of membrane|neuron projection|neuronal cell body|plasma membrane|calmodulin binding|photoreceptor activity|small conductance calcium-activated potassium channel activity|potassium ion transmembrane transport|potassium ion transport|regulation of membrane potential in photoreceptor cell	ko04911,ko04929	Insulin secretion|GnRH secretion
LOC126996690	7.12052	0	14.241	77.0215	6.26719	0.0224239	0.492685	Up	1.86462	0	0	0.3531	0	0	0	0	0	0	126996690	transcription factor HES-4-B-like	GO:0005634,GO:0003677,GO:0003700,GO:0035326,GO:0046983,GO:0001078,GO:0000977,GO:0043565,GO:1990837,GO:0003714,GO:0008134,GO:0008344,GO:0030154,GO:0007549,GO:0008345,GO:0010629,GO:0000122,GO:0045892,GO:0014019,GO:0007219,GO:0045840,GO:0002052,GO:1902692,GO:0050767,GO:0007530,GO:0007540,GO:0001756	nucleus|DNA binding|DNA-binding transcription factor activity|enhancer binding|protein dimerization activity|proximal promoter DNA-binding transcription repressor activity, RNA polymerase II-specific|RNA polymerase II regulatory region sequence-specific DNA binding|sequence-specific DNA binding|sequence-specific double-stranded DNA binding|transcription corepressor activity|transcription factor b…
LOC126996722	150.246	230.671	69.8197	0.30236	-1.72566	0.0271656	0.513944	Down	2.277	2.1566	1.76655	0.117038	1.0524	4.7044	12.2272	0.240781	5.78831	2.80251	126996722	uncharacterized LOC126996722
LOC126996824	42.4513	73.2211	11.6815	0.159782	-2.64582	0.0322556	0.532388	Down	0.259878	0.0129092	0.410859	0	0.0114653	1.32504	0.914418	2.03892	0.109101	0.0131602	126996824	uncharacterized LOC126996824
LOC126996880	2.96456	5.92912	0	0.0303779	-5.04083	0.0110041	0.389855	Down	0	0	0	0	0	0.100417	0.0772059	0.0957822	0	0.0469853	126996880	uncharacterized LOC126996880
LOC126996881	87.2243	41.9012	132.548	3.1615	1.66061	0.0256879	0.506708	Up	11.5399	1.24488	1.01998	0.913274	0.913354	1.28407	0.518099	1.24981	0.98348	1.26908	126996881	uncharacterized LOC126996881
LOC126997070	54.1934	0	108.387	4.66357e+06	22.153	2.4997e-13	2.97078e-10	Up	8.09894	0	0	0	0	0	0	0	0	0	126997070	uncharacterized transmembrane protein DDB_G0289901-like
LOC126997080	18.975	31.0946	6.85534	0.222622	-2.16733	0.0232666	0.494577	Down	0	0.00931094	0.0467901	0.145611	0.099234	0.360642	0.570409	0.0343998	0.220333	0.180347	126997080	uncharacterized protein DDB_G0290685-like
LOC126997104	10.7732	21.3741	0.17237	0.0125645	-6.3145	0.000303902	0.0697002	Down	0	0	0.0169009	0	0	1.64136	0.347686	0.0186382	0.0170541	0.0205714	126997104	protein SpAN-like	GO:0004222,GO:0008270,GO:0007275	metalloendopeptidase activity|zinc ion binding|multicellular organism development
LOC126997425	5.9609	10.658	1.26381	0.122811	-3.02549	0.00272851	0.236224	Down	0	0.0144154	0.0241472	0.0474608	0	0.25126	0.0965915	0.133147	0.12183	0.117566	126997425	glutamate receptor 1-like	GO:0032281,GO:0030054,GO:0009986,GO:0030425,GO:0008328,GO:0043005,GO:0032589,GO:0043025,GO:0097038,GO:0005886,GO:0014069,GO:0045211,GO:0055037,GO:0045202,GO:0004971,GO:0019899,GO:0004970,GO:0008344,GO:0008306,GO:0007631,GO:0043056,GO:0046959,GO:0006972,GO:0035235,GO:1905852,GO:1905850,GO:0043058,GO:0010035,GO:0009612,GO:0050913,GO:0007614,GO:0035249,GO:0001966	AMPA glutamate receptor complex|cell junction|cell surface|dendrite|ionotropic glutamate receptor complex|neuron projection|neuron projection membrane|neuronal cell body|perinuclear endoplasmic reticulum|plasma membrane|postsynaptic density|postsynaptic membrane|recycling endosome|synapse|AMPA glutamate receptor activity|enzyme binding|ionotropic glutamate receptor activity|adult locomotory behav…
LOC126997497	95.6499	58.0853	133.214	2.29165	1.19639	0.0127061	0.416492	Up	4.27554	2.42875	2.30541	2.03715	2.81449	1.45589	2.192	1.53825	0.821049	0.282967	126997497	glucoside xylosyltransferase 1-like	GO:0016021,GO:0035252,GO:0016266	integral component of membrane|UDP-xylosyltransferase activity|O-glycan processing	ko00514	Other types of O-glycan biosynthesis
LOC126997589	249.702	19.1239	480.281	25.1142	4.65043	0.000591603	0.0978991	Up	21.1246	0.202693	0.116155	0.11415	0.426366	0.103302	0.153175	0.246335	0.189335	0.26101	126997589	serine proteinase stubble-like
LOC126997602	24.0311	14.835	33.2271	2.24648	1.16767	0.0236837	0.495684	Up	0.122123	0.277187	0.335338	0.599949	0.246183	0.109351	0.226021	0.151716	0.121468	0.104658	126997602	adenylate kinase isoenzyme 5-like	GO:0005829,GO:0005815,GO:0004017,GO:0005524,GO:0004550,GO:0019206,GO:0006172,GO:0046034,GO:0006173,GO:0015949,GO:0006165,GO:0009142,GO:0009220	cytosol|microtubule organizing center|adenylate kinase activity|ATP binding|nucleoside diphosphate kinase activity|nucleoside kinase activity|ADP biosynthetic process|ATP metabolic process|dADP biosynthetic process|nucleobase-containing small molecule interconversion|nucleoside diphosphate phosphorylation|nucleoside triphosphate biosynthetic process|pyrimidine ribonucleotide biosynthetic process
LOC126997613	148.405	75.021	221.789	2.95517	1.56324	0.0443697	0.56645	Up	17.4493	0.641181	1.29282	2.67784	0.991289	0.827832	2.1595	1.16251	2.18761	2.00935	126997613	WAS/WASL-interacting protein family member 1-like
LOC126997685	14.0525	24.4294	3.67566	0.154725	-2.69222	0.00194922	0.197536	Down	0.0293802	0	0.322699	0.184992	0.0285163	0.341998	0.952757	1.03795	0.515571	0.818294	126997685	uncharacterized LOC126997685
LOC126997693	116.989	17.9582	216.02	12.0229	3.58771	0.000312837	0.0705123	Up	21.3819	0.452748	0.463464	0.621088	0.491465	0.365341	0.192614	0.34848	0.616466	0.589758	126997693	uncharacterized LOC126997693
LOC126997751	22.6608	0	45.3215	4.07337e+06	21.9578	4.09624e-13	4.11924e-10	Up	3.58368	0	0	0	0	0	0	0	0	0	126997751	uncharacterized LOC126997751
LOC126997822	2.38637	4.38398	0.388772	0.0913067	-3.45314	0.0470385	0.568383	Down	0	0	0	0	0.175476	0.0956586	0.945614	0.547463	0.333955	0.100708	126997822	uncharacterized LOC126997822
LOC126997880	242.444	384.702	100.186	0.260881	-1.93854	0.00238498	0.223869	Down	0.261928	0.0502181	0.773904	1.09535	0.196245	2.75233	1.20175	0.524133	1.85892	2.75938	126997880	uncharacterized LOC126997880	GO:0046872	metal ion binding	ko04361,ko05206	Axon regeneration|MicroRNAs in cancer
LOC126997906	2.59669	0.183171	5.01021	18.2147	4.18704	0.033872	0.543879	Up	0.0216857	0.0947954	0	0.351113	0.0841924	0	0	0	0.0200288	0	126997906	sodium-coupled monocarboxylate transporter 1-like	GO:0016021,GO:0015355,GO:0015293,GO:0006814	integral component of membrane|secondary active monocarboxylate transmembrane transporter activity|symporter activity|sodium ion transport
LOC126997920	248.952	350.116	147.789	0.422795	-1.24197	0.0213038	0.482841	Down	0.212249	0.251693	1.09536	1.63295	0.254223	1.97367	0.963704	1.65922	1.17619	2.3294	126997920	uncharacterized protein K02A2.6-like	GO:0003676,GO:0008270,GO:0015074	nucleic acid binding|zinc ion binding|DNA integration
LOC126997930	19.7235	29.4782	9.96886	0.334653	-1.57926	0.0305948	0.528938	Down	0.0115803	0.158192	0.0211989	0.0677072	0.0224797	0.177691	0.139311	0.268847	0.117651	0.167718	126997930	sialic acid synthase-like	GO:0005737,GO:0005829,GO:0070062,GO:0050462,GO:0008781,GO:0047444,GO:0016051,GO:0006055	cytoplasm|cytosol|extracellular exosome|N-acetylneuraminate synthase activity|N-acylneuraminate cytidylyltransferase activity|N-acylneuraminate-9-phosphate synthase activity|carbohydrate biosynthetic process|CMP-N-acetylneuraminate biosynthetic process	ko00520	Amino sugar and nucleotide sugar metabolism
LOC126998026	23.087	0.764071	45.41	59.0136	5.88297	0.0249519	0.50339	Up	1.42723	0	0.0124414	0.0061133	0	0	0	0	0.0188311	0.00757165	126998026	proteoglycan 4-like
LOC126998030	28.555	7.97453	49.1356	6.14208	2.61873	0.0177571	0.455297	Up	1.53634	0.139913	0.0837027	0.394838	0	0.0774183	0.0191326	0.0646147	0.168922	0.0407523	126998030	uncharacterized PE-PGRS family protein PE_PGRS10-like
LOC126998033	732.683	177.982	1287.39	7.23341	2.85468	0.0194703	0.470491	Up	86.3162	0.333318	0.98444	6.55554	3.53685	4.3318	4.21494	1.97682	0.830272	3.36221	126998033	uncharacterized LOC126998033	GO:0005615,GO:0002244,GO:0030513	extracellular space|hematopoietic progenitor cell differentiation|positive regulation of BMP signaling pathway
LOC126998050	189.063	1.06007	377.067	357.362	8.48124	0.00408419	0.279542	Up	36.4247	0	0	0.0185842	0	0	0.0216127	0	0	0.0920701	126998050	uncharacterized LOC126998050
LOC126998051	14.1095	0	28.2191	2.56782e+06	21.2921	2.0598e-12	1.34639e-09	Up	0.970387	0	0	0	0	0	0	0	0	0	126998051	mucin-22-like
LOC126998056	288.769	393.819	183.72	0.467158	-1.09802	0.00435259	0.291802	Down	0.31687	0.193011	0.955672	0.439217	0.521831	0.780576	1.32589	0.626577	1.08427	1.43232	126998056	chondroitin sulfate proteoglycan 4-like	GO:0016324,GO:0042995,GO:0009986,GO:0062023,GO:0016021,GO:0005622,GO:0031258,GO:0005886,GO:0005518,GO:0019901,GO:0000187,GO:0001525,GO:0008283,GO:0008347,GO:0006954,GO:0035556,GO:0010977,GO:0016322,GO:0050731,GO:0048771,GO:0007169	apical plasma membrane|cell projection|cell surface|collagen-containing extracellular matrix|integral component of membrane|intracellular|lamellipodium membrane|plasma membrane|collagen binding|protein kinase binding|activation of MAPK activity|angiogenesis|cell proliferation|glial cell migration|inflammatory response|intracellular signal transduction|negative regulation of neuron projection deve…
LOC126998104	34.5768	46.5732	22.5805	0.486974	-1.03808	0.0423123	0.561689	Down	0.122921	0.161199	0.326278	0.464384	0.33406	0.286171	0.874384	0.496299	0.896881	0.369748	126998104	forkhead box C1-A-like	GO:0005634,GO:0003682,GO:0000981,GO:0043565,GO:0030325,GO:0009653,GO:0001568,GO:0043010,GO:0030154,GO:0061300,GO:0061386,GO:0072015,GO:0072149,GO:0007507,GO:0008045,GO:0048387,GO:0001755,GO:0033339,GO:0039021,GO:0040036,GO:1902366,GO:2000583,GO:0006357,GO:0043114,GO:0001756,GO:0001944	nucleus|chromatin binding|DNA-binding transcription factor activity, RNA polymerase II-specific|sequence-specific DNA binding|adrenal gland development|anatomical structure morphogenesis|blood vessel development|camera-type eye development|cell differentiation|cerebellum vasculature development|closure of optic fissure|glomerular visceral epithelial cell development|glomerular visceral epithelial…
LOC126998154	7.63108	12.7378	2.5244	0.201518	-2.31102	0.048237	0.575138	Down	0	0.0143819	0.00602275	0.0651067	0	0.118374	0.0894833	0.0863439	0.0121547	0.124623	126998154	uncharacterized LOC126998154	GO:0031225,GO:0045177,GO:0016324,GO:0030054,GO:0005615,GO:0031528,GO:0005634,GO:0005886,GO:0043027,GO:0016805,GO:0008239,GO:0034235,GO:0070573,GO:0072341,GO:0008270,GO:0016999,GO:0071277,GO:0035690,GO:0071732,GO:0050667,GO:0043066,GO:0030336,GO:0043154	anchored component of membrane|apical part of cell|apical plasma membrane|cell junction|extracellular space|microvillus membrane|nucleus|plasma membrane|cysteine-type endopeptidase inhibitor activity involved in apoptotic process|dipeptidase activity|dipeptidyl-peptidase activity|GPI anchor binding|metallodipeptidase activity|modified amino acid binding|zinc ion binding|antibiotic metabolic proce…
LOC126998169	3.85091	0.586836	7.11499	11.992	3.584	0.0345199	0.544129	Up	0	0.0893686	0.0213858	0.0525417	0.249457	0	0.0244416	0	0.0107898	0	126998169	uncharacterized LOC126998169	GO:0005576,GO:0004252,GO:0007596,GO:0042730,GO:0048771	extracellular region|serine-type endopeptidase activity|blood coagulation|fibrinolysis|tissue remodeling
LOC126998237	48.4275	20.0469	76.8081	3.83029	1.93745	0.038867	0.553332	Up	0.339346	5.26604	0.745445	0.956422	1.07593	0.191521	0.615305	0	0.3761	1.15938	126998237	alanine--glyoxylate aminotransferase 2%2C mitochondrial-like	GO:0005739,GO:0047305,GO:0008453,GO:0030170,GO:0009436,GO:0019481,GO:0045429	mitochondrion|(R)-3-amino-2-methylpropionate-pyruvate transaminase activity|alanine-glyoxylate transaminase activity|pyridoxal phosphate binding|glyoxylate catabolic process|L-alanine catabolic process, by transamination|positive regulation of nitric oxide biosynthetic process	ko00250,ko00260,ko00270,ko00280	Alanine, aspartate and glutamate metabolism|Glycine, serine and threonine metabolism|Cysteine and methionine metabolism|Valine, leucine and isoleucine degradation
LOC126998245	42.5163	21.4125	63.6201	2.9695	1.57022	0.0303287	0.528938	Up	0.942636	3.76881	0.462961	0.661775	1.20501	0.316286	0.81772	0.394516	0.0849376	0.922099	126998245	alanine--glyoxylate aminotransferase 2%2C mitochondrial-like	GO:0005739,GO:0047305,GO:0008453,GO:0030170,GO:0009436,GO:0019481,GO:0045429	mitochondrion|(R)-3-amino-2-methylpropionate-pyruvate transaminase activity|alanine-glyoxylate transaminase activity|pyridoxal phosphate binding|glyoxylate catabolic process|L-alanine catabolic process, by transamination|positive regulation of nitric oxide biosynthetic process	ko00250,ko00260,ko00270,ko00280	Alanine, aspartate and glutamate metabolism|Glycine, serine and threonine metabolism|Cysteine and methionine metabolism|Valine, leucine and isoleucine degradation
LOC126998267	5.93932	0	11.8786	64.2153	6.00485	0.0349891	0.544129	Up	2.11116	0.282508	0	0	0	0	0	0	0	0	126998267	N66 matrix protein-like
LOC126998275	23.9776	5.95052	42.0046	7.07256	2.82223	0.00305233	0.244052	Up	1.34624	0.180887	0.0101001	0.168738	0.514095	0.0583861	0.0692597	0.0445532	0.0305749	0.135229	126998275	protein O-linked-mannose beta-1%2C2-N-acetylglucosaminyltransferase 1-like	GO:0030173,GO:0016021,GO:0008375,GO:0030145,GO:0016266,GO:0006493	integral component of Golgi membrane|integral component of membrane|acetylglucosaminyltransferase activity|manganese ion binding|O-glycan processing|protein O-linked glycosylation
LOC126998279	1.44116	2.88232	0	0.0625739	-3.99829	0.0496324	0.581752	Down	0	0	0	0	0	0.0745	0.0294582	0.0142123	0.0130044	0.0784323	126998279	uncharacterized LOC126998279
LOC126998311	4.39164	0.183171	8.60011	31.1599	4.96162	0.0243056	0.49772	Up	0.837961	0	0	0.188436	0.0508326	0	0	0	0.0241854	0	126998311	integumentary mucin C.1-like
LOC126998327	3.5398	0.802512	6.27709	7.88247	2.97865	0.0293869	0.523421	Up	0.00804318	0.00878984	0.103067	0.0868179	0.0546468	0	0	0.0162373	0.00742862	0.00896072	126998327	uncharacterized LOC126998327
LOC126998332	35.6386	14.6701	56.6071	3.86846	1.95176	0.0444365	0.566549	Up	0.329871	0.177634	0.420077	0.0258016	0.389774	0.00505908	0.0200042	0.0144768	0.0353236	0.28761	126998332	vitellogenin receptor-like	GO:0030135,GO:0031410,GO:0016021,GO:0005886,GO:0005509,GO:0008196,GO:0048477	coated vesicle|cytoplasmic vesicle|integral component of membrane|plasma membrane|calcium ion binding|vitellogenin receptor activity|oogenesis
LOC126998413	76.2016	144.908	7.49537	0.0514591	-4.28043	0.0188049	0.465962	Down	0.00466758	0.142825	0.00427222	0.00419848	0.00906067	0	3.37392	0.0612478	0.0560422	0.0104001	126998413	beta-1%2C4-glucuronyltransferase 1-like	GO:0005794,GO:0000139,GO:0016021,GO:0015020,GO:0046872,GO:0048747,GO:0006486,GO:0035269	Golgi apparatus|Golgi membrane|integral component of membrane|glucuronosyltransferase activity|metal ion binding|muscle fiber development|protein glycosylation|protein O-linked mannosylation
LOC126998426	68.2485	106.877	29.6202	0.2779	-1.84736	0.0251264	0.504811	Down	0.0218421	0.286437	1.55938	0.550115	0.911596	1.68731	1.50801	6.23932	0.322772	2.09271	126998426	type-2 ice-structuring protein-like	GO:0016021,GO:0005886,GO:0030246,GO:0005518,GO:0004888,GO:0006897	integral component of membrane|plasma membrane|carbohydrate binding|collagen binding|transmembrane signaling receptor activity|endocytosis
LOC126998485	116.116	1.17367	231.058	196.452	7.61803	0.0097302	0.38125	Up	25.0657	0	0	0	0.0450948	0	0.0972039	0	0.0429109	0	126998485	uncharacterized LOC126998485
LOC126998486	734.417	59.6314	1409.2	23.633	4.56273	0.013347	0.42536	Up	120.303	0	0.907922	3.28348	7.20156	2.43529	1.84702	1.10137	0	0.707264	126998486	uncharacterized LOC126998486
LOC126998489	66.2963	32.352	100.241	3.09707	1.6309	0.0129548	0.418167	Up	3.67792	0.493349	0.607651	0.322468	1.3145	0.252913	0.402796	0.629906	0.331105	0.576901	126998489	mucin-2-like
LOC126998547	5.30919	0.607725	10.0107	16.4832	4.04292	0.0388453	0.553332	Up	0.245298	0.0297854	0.0498934	0	0	0.00721052	0.0142556	0	0	0	126998547	mucin-5AC-like
LOC126998593	4.33793	8.33112	0.34474	0.0480365	-4.37972	0.00274839	0.23638	Down	0	0	0.01131	0	0	0.0784562	0.0258521	0.0810717	0.0627687	0.0137662	126998593	DNA-directed RNA polymerase II subunit RPB1-like			ko03008,ko03013	Ribosome biogenesis in eukaryotes|RNA transport
LOC126998596	4849.5	3187.95	6511.04	2.04234	1.03022	0.00677957	0.327046	Up	214.884	58.8916	64.7634	60.703	63.8568	44.7093	60.4818	47.3336	43.0004	42.8228	126998596	dolichyl-diphosphooligosaccharide--protein glycosyltransferase subunit 2-like	GO:0016021,GO:0008250,GO:0006487	integral component of membrane|oligosaccharyltransferase complex|protein N-linked glycosylation	ko00510,ko00513,ko04141	N-Glycan biosynthesis|Various types of N-glycan biosynthesis|Protein processing in endoplasmic reticulum
LOC126998605	2.93116	5.49557	0.366756	0.073009	-3.77578	0.00797285	0.352125	Down	0	0	0.00901174	0	0.00955621	0.0833514	0.0514971	0.0198762	0.0363737	0.0877509	126998605	homeotic protein distal-less-like	GO:0005634,GO:0043565,GO:0007487,GO:0007469,GO:0048264,GO:0035215,GO:0035114,GO:0007480,GO:0007485,GO:0008587,GO:0007479,GO:0016319,GO:0010629,GO:0042048,GO:0021553,GO:0045893,GO:0048728,GO:0007449,GO:0010092	nucleus|sequence-specific DNA binding|analia development|antennal development|determination of ventral identity|genital disc development|imaginal disc-derived appendage morphogenesis|imaginal disc-derived leg morphogenesis|imaginal disc-derived male genitalia development|imaginal disc-derived wing margin morphogenesis|leg disc proximal/distal pattern formation|mushroom body development|negative r…
LOC126998614	5.90837	0	11.8167	63.9957	5.9999	0.0312196	0.530044	Up	0	0	0.360754	0	0.166326	0	0	0	0	0	126998614	calcium-activated chloride channel regulator 2-like	GO:0009925,GO:0030054,GO:0005829,GO:0005887,GO:0031965,GO:0005634,GO:0005886,GO:0005254,GO:0005229,GO:0015276,GO:0046872,GO:0008237,GO:0007155,GO:0006821	basal plasma membrane|cell junction|cytosol|integral component of plasma membrane|nuclear membrane|nucleus|plasma membrane|chloride channel activity|intracellular calcium activated chloride channel activity|ligand-gated ion channel activity|metal ion binding|metallopeptidase activity|cell adhesion|chloride transport
LOC126998617	396.006	73.9013	718.11	9.71758	3.2806	0.00304766	0.244052	Up	50.9761	1.31057	1.19042	2.24858	1.49186	0.66134	0.848114	1.22754	1.15441	2.50273	126998617	serine protease filzig-like	GO:0016021,GO:0098595,GO:0005886,GO:0004252,GO:0035149,GO:0006508,GO:0060439	integral component of membrane|perivitelline space|plasma membrane|serine-type endopeptidase activity|lumen formation, open tracheal system|proteolysis|trachea morphogenesis
LOC126998656	222.382	137.618	307.145	2.2309	1.15763	0.0279983	0.518748	Up	13.7064	4.83123	3.28451	2.44582	3.15979	4.59992	2.05106	3.36074	1.5888	1.4219	126998656	4-hydroxyphenylpyruvate dioxygenase-like protein	GO:0003868,GO:0046872,GO:0009072	4-hydroxyphenylpyruvate dioxygenase activity|metal ion binding|aromatic amino acid family metabolic process
LOC126998825	13.0834	5.3379	20.8288	3.87563	1.95443	0.0277638	0.517031	Up	1.01913	0.315557	0.0466401	0.122227	0.181346	0.0718972	0.124377	0.102869	0.125501	0.0378461	126998825	carbohydrate sulfotransferase 11-like	GO:0000139,GO:0016021,GO:0008146,GO:0016051	Golgi membrane|integral component of membrane|sulfotransferase activity|carbohydrate biosynthetic process	ko00532	Glycosaminoglycan biosynthesis - chondroitin sulfate / dermatan sulfate
LOC126998850	138.351	50.8445	225.857	4.44188	2.15117	0.00597514	0.317533	Up	11.879	0.935333	0.742865	1.11497	1.2031	0.90571	1.25036	0.953281	0.163548	0.575398	126998850	uncharacterized LOC126998850
LOC126998858	39.7338	15.4888	63.9788	4.13723	2.04867	0.00215205	0.207364	Up	1.90338	0.396205	0.642941	0.856045	3.36494	0.311721	0.260739	0.663286	0.125568	0.429152	126998858	lysozyme-like
LOC126998887	1385.86	1974.08	797.637	0.404106	-1.3072	0.0215888	0.486968	Down	0.33634	6.68045	8.28888	12.4418	6.36577	17.28	14.6453	28.56	12.0373	12.0843	126998887	cytochrome P450 3A41-like	GO:0005789,GO:0043231,GO:0031090,GO:0070330,GO:0032451,GO:0101020,GO:0020037,GO:0005506,GO:0016491,GO:0050649,GO:0010468,GO:0009617	endoplasmic reticulum membrane|intracellular membrane-bounded organelle|organelle membrane|aromatase activity|demethylase activity|estrogen 16-alpha-hydroxylase activity|heme binding|iron ion binding|oxidoreductase activity|testosterone 6-beta-hydroxylase activity|regulation of gene expression|response to bacterium
LOC126998906	2.14135	0.183171	4.09954	14.7902	3.88657	0.0243131	0.49772	Up	0.0195868	0.0963228	0.0179277	0.0528549	0.00950543	0	0	0	0.0090451	0	126998906	uncharacterized PE-PGRS family protein PE_PGRS54-like	GO:0005604,GO:0062023,GO:0031012,GO:0005615,GO:0005802,GO:0050839,GO:0005518,GO:0050840,GO:0005201,GO:0005178,GO:0001525,GO:0007155,GO:0008283,GO:0002062,GO:0030198	basement membrane|collagen-containing extracellular matrix|extracellular matrix|extracellular space|trans-Golgi network|cell adhesion molecule binding|collagen binding|extracellular matrix binding|extracellular matrix structural constituent|integrin binding|angiogenesis|cell adhesion|cell proliferation|chondrocyte differentiation|extracellular matrix organization
LOC126998920	230.351	146.044	314.658	2.15473	1.10751	0.0392924	0.553332	Up	14.3388	4.2736	2.00746	5.76954	5.26161	1.62027	4.24229	2.73594	1.26126	5.6706	126998920	uncharacterized LOC126998920
LOC126998985	680.443	431.842	929.044	2.15073	1.10482	0.00747809	0.347904	Up	88.4924	26.0613	21.3656	23.2289	30.6168	16.824	23.4066	15.8777	23.1131	13.6823	126998985	protein canopy homolog 2-like	GO:0005783,GO:0010629,GO:0045716,GO:0010988	endoplasmic reticulum|negative regulation of gene expression|positive regulation of low-density lipoprotein particle receptor biosynthetic process|regulation of low-density lipoprotein particle clearance
LOC126999063	343.227	89.0282	597.426	6.71015	2.74635	0.0243365	0.49772	Up	223.626	6.4583	2.82215	3.92904	3.49143	15.1359	4.47973	9.33674	5.29993	4.7709	126999063	uncharacterized LOC126999063
LOC126999216	5.1623	9.98201	0.342588	0.040069	-4.64137	0.00944747	0.377697	Down	0	0	0	0.0243751	0	0.0430143	0.0850418	0	0.425475	0.135854	126999216	zyxin-like
LOC126999343	28.8399	11.7121	45.9677	3.92024	1.97094	0.0356327	0.549182	Up	0.559678	1.25385	0.0128068	0.113272	1.15435	0.0444197	0.102457	0.127109	0.206766	0.358526	126999343	lactoperoxidase-like	GO:0005615,GO:0020037,GO:0046872,GO:0004601,GO:0004666,GO:0007304,GO:0007306,GO:0042744,GO:0042743,GO:0030707,GO:0001516,GO:0006979	extracellular space|heme binding|metal ion binding|peroxidase activity|prostaglandin-endoperoxide synthase activity|chorion-containing eggshell formation|eggshell chorion assembly|hydrogen peroxide catabolic process|hydrogen peroxide metabolic process|ovarian follicle cell development|prostaglandin biosynthetic process|response to oxidative stress
LOC126999496	34.9952	47.0327	22.9578	0.491871	-1.02365	0.0458997	0.568252	Down	0.160554	0.0516053	0.285264	0.348302	0.256666	0.539686	0.563134	0.428982	0.1919	0.55765	126999496	uncharacterized LOC126999496
LOC126999519	4.28487	0.202391	8.36734	30.288	4.92067	0.000422153	0.0779702	Up	0.0486467	0.132907	0.0779208	0.054697	0.188865	0	0	0.0122758	0	0	126999519	circumsporozoite protein-like
LOC126999804	1626.07	1000.71	2251.43	2.24971	1.16974	0.0234575	0.495684	Up	33.7565	5.71689	5.17806	6.8223	4.90097	4.06804	4.76044	6.00397	5.2106	6.53411	126999804	carbohydrate sulfotransferase 1-like	GO:0000139,GO:0016021,GO:0005802,GO:0045130,GO:0001517,GO:0005975,GO:0042339,GO:0006044,GO:0006790	Golgi membrane|integral component of membrane|trans-Golgi network|keratan sulfotransferase activity|N-acetylglucosamine 6-O-sulfotransferase activity|carbohydrate metabolic process|keratan sulfate metabolic process|N-acetylglucosamine metabolic process|sulfur compound metabolic process	ko00533	Glycosaminoglycan biosynthesis - keratan sulfate
LOC126999849	11.7945	2.72816	20.8608	7.60485	2.92692	0.0381319	0.553332	Up	1.96348	0.0282335	0.0236469	0.0697162	0.476436	0.164036	0	0.0521552	0.143167	0	126999849	ropporin-1-like protein	GO:0031514	motile cilium
LOC126999901	37.1617	50.8697	23.4536	0.462303	-1.11309	0.0193817	0.470491	Down	0.116136	0.0634588	0.106299	0.224599	0.174718	0.3011	0.236902	0.205146	0.557766	0.207016	126999901	uncharacterized LOC126999901	GO:0031012,GO:0004222,GO:0008270,GO:0061371,GO:0007368	extracellular matrix|metalloendopeptidase activity|zinc ion binding|determination of heart left/right asymmetry|determination of left/right symmetry
LOC127000204	19.3472	0	38.6943	1.12169e+06	20.0972	3.19551e-11	1.60673e-08	Up	1.52983	0	0	0	0	0	0	0	0	0	127000204	uncharacterized PE-PGRS family protein PE_PGRS54-like
LOC127000209	1013.13	492.815	1533.45	3.11115	1.63745	1.77217e-07	7.98882e-05	Up	60.8475	38.8711	37.3482	37.0267	19.6778	13.2256	15.839	7.1236	14.6954	14.0095	127000209	uncharacterized LOC127000209
LOC127000325	266.637	119.298	413.976	3.47043	1.79512	0.0230128	0.493747	Up	63.4677	2.0144	5.67498	8.78004	3.00892	3.50222	5.52175	3.84802	2.24413	10.5945	127000325	calphotin-like
LOC127000339	1589.4	1007.18	2171.63	2.15585	1.10826	0.00542018	0.309424	Up	83.0961	26.1807	19.4735	21.1912	32.4189	16.84	14.765	16.6913	24.0433	16.669	127000339	asparagine--tRNA ligase%2C cytoplasmic-like	GO:0005737,GO:0004816,GO:0005524,GO:0003676,GO:0006421	cytoplasm|asparagine-tRNA ligase activity|ATP binding|nucleic acid binding|asparaginyl-tRNA aminoacylation
LOC127000481	6187.58	8309.15	4066.01	0.489335	-1.03111	0.00909832	0.37286	Down	104.226	55.7579	90.5167	44.3806	65.1714	257.196	140.311	189.888	128.13	44.3809	127000481	Krueppel homolog 1-like
LOC127000535	16.5868	32.7875	0.386151	0.0117954	-6.40563	0.0344081	0.544129	Down	0.0547747	0	0.0501351	0	0	0	0	0	9.05551	0	127000535	uncharacterized LOC127000535	GO:0031012,GO:0005576,GO:0032992,GO:0008061,GO:0030023,GO:0008010,GO:0042302,GO:0040003	extracellular matrix|extracellular region|protein-carbohydrate complex|chitin binding|extracellular matrix constituent conferring elasticity|structural constituent of chitin-based larval cuticle|structural constituent of cuticle|chitin-based cuticle development
LOC127000590	84.5031	154.502	14.5038	0.0938094	-3.41412	0.0276326	0.516058	Down	0.0857439	0.0884979	0.0741211	0.0257088	0.0647288	0.0100818	0	0.0769319	0.0571945	3.67242	127000590	uncharacterized LOC127000590	GO:0016021,GO:0016020,GO:0005262,GO:0005509,GO:0030246,GO:0001965,GO:0050982	integral component of membrane|membrane|calcium channel activity|calcium ion binding|carbohydrate binding|G-protein alpha-subunit binding|detection of mechanical stimulus
LOC127000599	219.402	333.66	105.143	0.315491	-1.66433	0.0338331	0.543879	Down	1.39093	0.668824	3.56472	18.9173	5.67014	40.3304	31.0212	12.355	2.2096	9.7935	127000599	cuticle protein AM1159-like	GO:0042302	structural constituent of cuticle
LOC127000651	198.41	345.928	50.8916	0.147428	-2.76192	0.000217289	0.0535967	Down	0.608258	1.66181	1.50319	10.2313	1.88919	48.0179	20.5521	10.1304	2.19095	27.7835	127000651	cuticle protein AM1239-like	GO:0042302	structural constituent of cuticle
LOC127000674	30.1089	46.8117	13.4061	0.288573	-1.79299	0.0465076	0.568252	Down	0.109928	0.0400443	0.402467	1.71392	0.284522	2.05513	0.804957	4.25345	0.338429	1.26551	127000674	sucrase-isomaltase%2C intestinal-like	GO:0016324,GO:0005903,GO:0070062,GO:0005794,GO:0016021,GO:0005886,GO:0004558,GO:0030246,GO:0004574,GO:0004575,GO:0005975,GO:0044245	apical plasma membrane|brush border|extracellular exosome|Golgi apparatus|integral component of membrane|plasma membrane|alpha-1,4-glucosidase activity|carbohydrate binding|oligo-1,6-glucosidase activity|sucrose alpha-glucosidase activity|carbohydrate metabolic process|polysaccharide digestion	ko00052,ko00500,ko04973	Galactose metabolism|Starch and sucrose metabolism|Carbohydrate digestion and absorption
LOC127000692	13.7291	20.5593	6.89887	0.335585	-1.57525	0.0371513	0.553332	Down	0.0246917	0.0809515	0.128068	0.0444202	0.00798855	0.113227	0.103318	0.182771	0.342075	0.119203	127000692	regulator of G-protein signaling 9-like	GO:0005622,GO:0016020,GO:0007186,GO:0035556,GO:0009968,GO:0007601	intracellular|membrane|G protein-coupled receptor signaling pathway|intracellular signal transduction|negative regulation of signal transduction|visual perception
LOC127000696	293.576	409.102	178.05	0.435255	-1.20007	0.0329453	0.535822	Down	2.15777	0.946552	1.51602	1.94774	0.162236	0.916574	4.06138	4.89286	3.08057	2.8864	127000696	putative nuclease HARBI1	GO:0005829,GO:0005815,GO:0005634,GO:0005886,GO:0046872,GO:0004518	cytosol|microtubule organizing center|nucleus|plasma membrane|metal ion binding|nuclease activity
LOC127000699	8.21532	13.7971	2.63354	0.193111	-2.3725	0.0108286	0.388908	Down	0.0167109	0.0182622	0.0152955	0.0526101	0.00810978	0.123787	0.166069	0.10964	0.00771703	0.186172	127000699	calpain-15-like	GO:0005737,GO:0005622,GO:0004198,GO:0046872,GO:0007399,GO:0006508,GO:0050896,GO:0007601	cytoplasm|intracellular|calcium-dependent cysteine-type endopeptidase activity|metal ion binding|nervous system development|proteolysis|response to stimulus|visual perception
LOC127000706	316.344	490.118	142.569	0.291203	-1.7799	0.0155778	0.442042	Down	1.1046	0.804761	4.86261	27.1107	5.05428	51.3764	24.9809	9.0259	19.5781	27.8352	127000706	cuticle protein AMP4-like	GO:0042302	structural constituent of cuticle
LOC127000720	31.838	0.183171	63.4929	335.877	8.39179	0.00556994	0.311361	Up	12.0493	0	0	0	0	0	0	0	0.0374701	0	127000720	cuticle protein AM1199-like	GO:0042302	structural constituent of cuticle
LOC127000801	686.673	1010.23	363.114	0.359394	-1.47636	0.00510852	0.303562	Down	5.49997	3.01616	2.79065	3.29814	3.21069	30.7984	7.52531	5.64209	4.2147	3.67421	127000801	elongation factor 1-alpha-like	GO:0005853,GO:0043209,GO:0005634,GO:0045202,GO:0005525,GO:0003924,GO:0019901,GO:0003746,GO:0043065,GO:0090218,GO:0006412,GO:0006414	eukaryotic translation elongation factor 1 complex|myelin sheath|nucleus|synapse|GTP binding|GTPase activity|protein kinase binding|translation elongation factor activity|positive regulation of apoptotic process|positive regulation of lipid kinase activity|translation|translational elongation	ko03013,ko05134,ko05140	RNA transport|Legionellosis|Leishmaniasis
LOC127000886	82.2998	132.405	32.1948	0.243302	-2.03918	0.000178457	0.0476117	Down	0.445683	1.035	0.66289	1.25279	1.08145	2.71188	4.0503	1.06843	2.1096	9.09261	127000886	centromere protein V-like	GO:0000777,GO:0005737,GO:0000776,GO:0015630,GO:0005634,GO:0051233,GO:0016846,GO:0001667,GO:0007049,GO:0051301,GO:0034508,GO:0031508,GO:0032467,GO:0033044	condensed chromosome kinetochore|cytoplasm|kinetochore|microtubule cytoskeleton|nucleus|spindle midzone|carbon-sulfur lyase activity|ameboidal-type cell migration|cell cycle|cell division|centromere complex assembly|pericentric heterochromatin assembly|positive regulation of cytokinesis|regulation of chromosome organization
LOC127000905	4.74232	7.96373	1.5209	0.192814	-2.37472	0.0421089	0.561689	Down	0.0358374	0	0	0.0429809	0.0115945	0.0632064	0.19994	0.0844051	0.0220661	0.119777	127000905	uncharacterized LOC127000905	GO:0016021,GO:0030154,GO:0007275	integral component of membrane|cell differentiation|multicellular organism development
LOC127001004	72.3891	102.321	42.457	0.415624	-1.26665	0.0268769	0.511936	Down	0.156038	0.0809987	0.310637	0.164919	0.124946	0.392167	0.514171	0.602446	0.475582	0.0478056	127001004	uncharacterized LOC127001004
LOC127001015	1.77879	0.202391	3.35518	12.084	3.59502	0.0480266	0.574429	Up	0.128374	0.0701457	0.0146876	0.0288681	0.015575	0	0	0.0161973	0	0	127001015	platelet binding protein GspB-like
LOC127001088	3.97757	7.3746	0.580536	0.0791446	-3.65937	0.0465009	0.568252	Down	0.0244778	0	0.0224045	0	0.0237581	0	0.0512116	0.222367	0	0.654484	127001088	tyrosine-protein phosphatase non-receptor type 22-like	GO:0005737,GO:0009898,GO:0005829,GO:0005634,GO:0048471,GO:0019900,GO:0016791,GO:0004725,GO:0017124,GO:0031625,GO:0006914,GO:0071225,GO:0031663,GO:0010507,GO:0010629,GO:1900165,GO:2000483,GO:0043508,GO:0070433,GO:1903753,GO:0050868,GO:0050860,GO:0032720,GO:0035644,GO:0070374,GO:0010628,GO:1902715,GO:1902523,GO:0034141,GO:0034145,GO:0032481,GO:0006470,GO:0050855,GO:0045088,GO:0032817,GO:1901222,GO:…	cytoplasm|cytoplasmic side of plasma membrane|cytosol|nucleus|perinuclear region of cytoplasm|kinase binding|phosphatase activity|protein tyrosine phosphatase activity|SH3 domain binding|ubiquitin protein ligase binding|autophagy|cellular response to muramyl dipeptide|lipopolysaccharide-mediated signaling pathway|negative regulation of autophagy|negative regulation of gene expression|negative reg…
LOC127001119	30.2927	14.3895	46.1958	3.20405	1.6799	0.0399924	0.553393	Up	4.03124	0.443503	0.2724	0.413715	0.814052	0.773022	0.367926	0.382328	0.349832	0.120567	127001119	uncharacterized LOC127001119
LOC127001190	37.4221	9.72762	65.1165	6.69574	2.74324	0.00161666	0.177568	Up	6.41326	0.434162	0.675314	1.17416	0.165257	0.180176	0.356219	0.171861	0.235881	0.474216	127001190	clotting factor G beta subunit-like
LOC127001206	12.5182	1.53408	23.5023	15.1116	3.91758	0.00300362	0.24389	Up	1.56111	0.17252	0.0802743	0.0315555	0.102149	0	0.0366978	0	0.0810017	0.0195416	127001206	solute carrier family 52%2C riboflavin transporter%2C member 3-B-like	GO:0005887,GO:0032217	integral component of plasma membrane|riboflavin transmembrane transporter activity	ko04977	Vitamin digestion and absorption
LOC127001214	1219.77	801.989	1637.54	2.04164	1.02973	0.00933698	0.376563	Up	94.3849	215.313	81.5477	77.9828	95.1015	47.6259	91.2075	72.2717	22.738	56.0339	127001214	uncharacterized LOC127001214
LOC127001215	1587.27	652.474	2522.06	3.86544	1.95063	0.0294307	0.523421	Up	528.522	183.571	85.2899	56.0535	25.0719	31.7368	71.9054	47.0654	4.04367	90.2366	127001215	uncharacterized LOC127001215
LOC127001271	93.587	134.241	52.9328	0.395911	-1.33675	0.00093727	0.13035	Down	0.191279	0.567382	1.17552	1.15523	0.596747	1.82174	2.08669	1.62733	1.96854	1.88745	127001271	serine/threonine-protein kinase Sgk2-like	GO:0005783,GO:0005634,GO:0005524,GO:0004674,GO:0006915	endoplasmic reticulum|nucleus|ATP binding|protein serine/threonine kinase activity|apoptotic process	ko04068,ko04151	FoxO signaling pathway|PI3K-Akt signaling pathway
LOC127001334	18.196	30.0352	6.3567	0.212728	-2.23292	0.0285002	0.519944	Down	0.0433937	0.0379376	0.17476	0.0078065	0.0168471	0.560225	0.0181573	0.359167	0.0320624	0.367413	127001334	sodium- and chloride-dependent glycine transporter 2-like	GO:0098690,GO:0099056,GO:0005886,GO:0015187,GO:0015375,GO:0046872,GO:1903804,GO:0015816,GO:0001504,GO:0060012	glycinergic synapse|integral component of presynaptic membrane|plasma membrane|glycine transmembrane transporter activity|glycine:sodium symporter activity|metal ion binding|glycine import across plasma membrane|glycine transport|neurotransmitter uptake|synaptic transmission, glycinergic
LOC127001397	56.4389	78.1475	34.7303	0.445045	-1.16798	0.0231971	0.494577	Down	0.474101	0.318839	0.767746	0.410051	1.2035	1.0613	0.667624	0.883476	2.10517	2.57998	127001397	uncharacterized protein DDB_G0284459-like
LOC127001512	139.374	209.575	69.173	0.330612	-1.59679	0.0288226	0.522028	Down	0.0155409	0.339672	0.867698	2.75387	1.55365	2.6642	2.09716	4.87857	3.04293	3.93022	127001512	uncharacterized LOC127001512	GO:0042302	structural constituent of cuticle
LOC127001516	3193.05	2107.8	4278.31	2.02964	1.02123	0.0121408	0.41225	Up	244.275	69.6835	53.6075	65.9789	72.7329	54.7505	64.4825	50.2785	54.0032	39.5955	127001516	dolichyl-diphosphooligosaccharide--protein glycosyltransferase 48 kDa subunit-like	GO:0012505,GO:0005783,GO:0016021,GO:0008250,GO:0016757,GO:0007030,GO:0034389,GO:0018279	endomembrane system|endoplasmic reticulum|integral component of membrane|oligosaccharyltransferase complex|transferase activity, transferring glycosyl groups|Golgi organization|lipid droplet organization|protein N-linked glycosylation via asparagine	ko00510,ko00513,ko04141	N-Glycan biosynthesis|Various types of N-glycan biosynthesis|Protein processing in endoplasmic reticulum
LOC127001551	36.2509	17.0185	55.4833	3.25495	1.70264	0.00215724	0.207364	Up	0.5675	0.240777	0.219994	0.18617	0.602655	0.162499	0.0977779	0.181956	0.092495	0.0446286	127001551	uncharacterized LOC127001551	GO:0005829,GO:0016020,GO:0005886,GO:0042802,GO:0036312,GO:0046934,GO:0014068,GO:0051897,GO:0050727,GO:0034134,GO:0034142,GO:0034154,GO:0034162	cytosol|membrane|plasma membrane|identical protein binding|phosphatidylinositol 3-kinase regulatory subunit binding|phosphatidylinositol-4,5-bisphosphate 3-kinase activity|positive regulation of phosphatidylinositol 3-kinase signaling|positive regulation of protein kinase B signaling|regulation of inflammatory response|toll-like receptor 2 signaling pathway|toll-like receptor 4 signaling pathway|…	ko04151,ko04662	PI3K-Akt signaling pathway|B cell receptor signaling pathway
LOC127001562	7.37544	0	14.7509	79.7699	6.31777	0.0371115	0.553332	Up	0.425745	0	0	0	0	0	0	0	0	0	127001562	uncharacterized PE-PGRS family protein PE_PGRS54-like	GO:0042302	structural constituent of cuticle
LOC127001637	32.4319	12.0816	52.7822	4.36958	2.1275	0.0460573	0.568252	Up	1.58696	0.064833	0.0610882	0.080045	0.0575813	0.00784745	0.116362	0.134735	0.0342454	0.165233	127001637	serine-aspartate repeat-containing protein D-like
LOC127001689	3.38255	0.418618	6.34649	15.4077	3.94558	0.0152532	0.44	Up	0.096636	0.105607	0.164266	0	0.0669961	0.0146089	0	0	0	0.01538	127001689	uncharacterized LOC127001689	GO:0005887,GO:0035997,GO:0004930,GO:0008066,GO:0048018,GO:0005118,GO:0007216,GO:0042593,GO:0055088,GO:0007465,GO:0045470,GO:0051966,GO:0009749,GO:0045500,GO:0007601	integral component of plasma membrane|rhabdomere microvillus membrane|G protein-coupled receptor activity|glutamate receptor activity|receptor ligand activity|sevenless binding|G protein-coupled glutamate receptor signaling pathway|glucose homeostasis|lipid homeostasis|R7 cell fate commitment|R8 cell-mediated photoreceptor organization|regulation of synaptic transmission, glutamatergic|response t…	ko04013	MAPK signaling pathway - fly
LOC127001792	32.571	50.1574	14.9845	0.300348	-1.73529	0.00103782	0.139584	Down	0.0414772	0.0841798	0.157279	0.133245	0.0345065	0.244541	0.179753	0.346893	0.498004	0.244246	127001792	uncharacterized LOC127001792
LOC127001913	32.1749	61.3746	2.97525	0.0474675	-4.39691	1.64595e-05	0.00566251	Down	0.0119223	0.0390871	0.00545621	0	0.0289293	0.220787	0.0623584	0.0300853	0.578094	0.989533	127001913	putative neural-cadherin 2	GO:0016342,GO:0009986,GO:0005913,GO:0005887,GO:0005886,GO:0045296,GO:0005509,GO:0008092,GO:0042803,GO:0034332,GO:0048846,GO:0016339,GO:0098609,GO:0044331,GO:0007043,GO:0007156,GO:0016318,GO:0045467,GO:0045463	catenin complex|cell surface|cell-cell adherens junction|integral component of plasma membrane|plasma membrane|cadherin binding|calcium ion binding|cytoskeletal protein binding|protein homodimerization activity|adherens junction organization|axon extension involved in axon guidance|calcium-dependent cell-cell adhesion via plasma membrane cell adhesion molecules|cell-cell adhesion|cell-cell adhesi…
LOC127001987	4.61243	8.81669	0.408167	0.0453717	-4.46206	0.00491687	0.301877	Down	0.0126592	0	0	0	0.012287	0.0401886	0.0132425	0.306671	0.187071	0.0141033	127001987	uncharacterized LOC127001987	GO:0031225,GO:0005886,GO:0005918,GO:0042803,GO:0061343,GO:0007156,GO:0035160,GO:0016331,GO:0007424,GO:0035151,GO:0019991	anchored component of membrane|plasma membrane|septate junction|protein homodimerization activity|cell adhesion involved in heart morphogenesis|homophilic cell adhesion via plasma membrane adhesion molecules|maintenance of epithelial integrity, open tracheal system|morphogenesis of embryonic epithelium|open tracheal system development|regulation of tube size, open tracheal system|septate junction…
LOC127001997	237.13	47.3673	426.893	9.01375	3.17213	0.0252541	0.504811	Up	20.656	0.0246705	0.588887	0.121836	1.31467	0.13139	1.16895	0.27344	0.10425	1.08146	127001997	extracellular matrix organizing protein FRAS1-like
LOC127002091	41.2665	18.9962	63.5368	3.33969	1.73971	0.0204374	0.474796	Up	0.527625	0.544571	0.375615	0.158199	1.45098	0.0413587	0.0306633	0.266287	0.342922	0.261251	127002091	histone-lysine N-methyltransferase SETD1A-like
LOC127002092	4.9307	1.02523	8.83616	8.65698	3.11386	0.0217124	0.487813	Up	0.49351	0.0168539	0.0282318	0.0832334	0.0299374	0.0163201	0.0161329	0.0311338	0	0.0171815	127002092	uncharacterized LOC127002092
LOC127002116	748.202	454.09	1042.31	2.29483	1.19839	0.00646227	0.32342	Up	38.2589	13.4888	18.8702	22.5872	21.8984	14.1028	11.1575	5.28146	18.1944	3.18865	127002116	whey acidic protein-like	GO:0005576,GO:0045735,GO:0030414	extracellular region|nutrient reservoir activity|peptidase inhibitor activity
LOC127002129	9.14437	0.214559	18.0742	65.5661	6.03488	0.00757274	0.348437	Up	0.00627804	0	0	0.00564709	0.554503	0	0	0	0	0.00699422	127002129	RING finger protein 17-like	GO:0005737,GO:0005634,GO:0046872,GO:0042803,GO:0007275,GO:0007286	cytoplasm|nucleus|metal ion binding|protein homodimerization activity|multicellular organism development|spermatid development
LOC127002159	109.128	160.218	58.0373	0.363426	-1.46026	0.00133946	0.160332	Down	0.210661	0.211033	0.830188	0.273707	0.204467	0.72451	0.844748	1.0691	0.594505	1.57114	127002159	mucin-17-like
LOC127002175	43.0025	69.4999	16.5052	0.238221	-2.06963	0.00248315	0.223878	Down	0	0.385091	0.262057	0.812221	0.38477	2.07423	1.24408	1.00036	2.35954	1.1532	127002175	uncharacterized LOC127002175
LOC127002351	8.00115	0.403666	15.5986	37.9676	5.2467	0.00787529	0.349459	Up	0	0	0.43906	0.410935	0.975516	0	0.0477902	0	0	0	127002351	ras-related protein Rab-8A-like	GO:0005768,GO:0045335,GO:0030670,GO:0005886,GO:0008021,GO:0030140,GO:0019003,GO:0005525,GO:0003924,GO:0032869,GO:0048210,GO:0006886,GO:0072659,GO:0009306,GO:0032482,GO:0017157,GO:0006904	endosome|phagocytic vesicle|phagocytic vesicle membrane|plasma membrane|synaptic vesicle|trans-Golgi network transport vesicle|GDP binding|GTP binding|GTPase activity|cellular response to insulin stimulus|Golgi vesicle fusion to target membrane|intracellular protein transport|protein localization to plasma membrane|protein secretion|Rab protein signal transduction|regulation of exocytosis|vesicle…
LOC127002436	49.5466	68.5085	30.5847	0.446303	-1.16391	0.00328167	0.254426	Down	1.27506	1.09483	2.04235	0.819222	1.72375	3.18047	2.52472	3.90702	4.45817	1.82637	127002436	uncharacterized LOC127002436
LOC127002675	11.6303	0	23.2607	2.13166e+06	21.0235	1.33776e-14	5.82952e-11	Up	1.67107	0	0.0141623	0	0	0	0	0	0	0	127002675	uncharacterized LOC127002675
LOC127002695	15.026	3.75362	26.2983	6.98381	2.80401	0.0257231	0.506708	Up	0.890175	0	0.053303	0.0374164	0.0565234	0.00880374	0.00870276	0.0335898	0.0614698	0.0463422	127002695	uncharacterized LOC127002695
LOC127002790	1592.54	146.616	3038.46	20.7239	4.37322	0.00034848	0.0737278	Up	152.252	2.3302	2.74061	1.42827	3.12636	2.34041	1.72034	1.63709	1.24655	1.57945	127002790	carbohydrate sulfotransferase 10-like	GO:0000139,GO:0016021,GO:0016232,GO:0016051	Golgi membrane|integral component of membrane|HNK-1 sulfotransferase activity|carbohydrate biosynthetic process	ko00513	Various types of N-glycan biosynthesis
LOC127002795	57.9991	92.759	23.2391	0.249574	-2.00246	0.0499329	0.581752	Down	0.0172937	0.32601	0.0197861	0.0427781	0.0755336	0.14183	1.70052	0.082916	0.0758687	0.0722496	127002795	neurotrimin-like	GO:0031225,GO:0005576,GO:0005886,GO:0007155,GO:0008038	anchored component of membrane|extracellular region|plasma membrane|cell adhesion|neuron recognition
LOC127002856	139.199	191.965	86.432	0.451048	-1.14865	0.000823426	0.119607	Down	0.950649	0.391865	0.93882	0.855107	0.469442	1.50899	1.66615	1.2205	1.17838	2.64774	127002856	SCO-spondin-like
LOC127002861	881.965	354.269	1409.66	3.97907	1.99243	0.0473979	0.570039	Up	1.29288	4.79796	27.5626	99.8191	62.2464	3.39187	3.5502	20.8257	16.3441	4.08103	127002861	macrophage mannose receptor 1-like
LOC127002983	12193.7	7144.99	17242.3	2.41318	1.27093	0.000950171	0.130754	Up	746.013	347.66	619.86	291.135	1047.41	241.025	123.894	274.245	418.513	243.123	127002983	crustacean calcium-binding protein 23-like	GO:0005509	calcium ion binding
LOC127003255	176.458	98.4401	254.477	2.58536	1.37037	0.00104637	0.139584	Up	3.63612	11.7942	9.52412	7.75917	16.332	6.222	1.86137	4.13878	3.17966	4.09401	127003255	translocon-associated protein subunit delta-like	GO:0070062,GO:0016021,GO:0005784	extracellular exosome|integral component of membrane|Sec61 translocon complex	ko04141	Protein processing in endoplasmic reticulum
LOC127003269	10.5821	0	21.1643	1.95018e+06	20.8952	5.29303e-12	3.10424e-09	Up	3.76427	0	0	0	0	0	0	0	0	0	127003269	uncharacterized LOC127003269
LOC127003275	12.5062	0	25.0123	2.29067e+06	21.1273	3.0531e-12	1.90062e-09	Up	4.18237	0	0	0	0	0	0	0	0	0	127003275	uncharacterized LOC127003275
LOC127003349	13.0892	19.7355	6.44289	0.325311	-1.62011	0.0177798	0.455297	Down	0.0167175	0.0822124	0.0229522	0.0977429	0.0486779	0.22998	0.157391	0.126558	0.254763	0.0744983	127003349	proton channel OtopLc-like	GO:0016021,GO:0005886,GO:0015252,GO:1902600	integral component of membrane|plasma membrane|proton channel activity|proton transmembrane transport
LOC127003382	76.3847	30.8885	121.881	3.94357	1.9795	0.0164987	0.446938	Up	3.7107	0.246342	0.531678	0.288545	0.277693	0.513779	0.0544163	0.393804	0.240222	0.164201	127003382	leucine-rich repeat and fibronectin type III domain-containing protein 1-like protein
LOC127003408	16.5956	3.96001	29.2312	7.35886	2.87948	0.0139094	0.428028	Up	1.92102	0.270214	0.104454	0.239519	0.110765	0	0	0.0767939	0.158101	0.148328	127003408	dynein axonemal assembly factor 11-like	GO:0005929,GO:0005737,GO:0031514,GO:0060271,GO:0060294,GO:0060027,GO:0007010,GO:0007368,GO:0009953,GO:0003143,GO:0003351,GO:0003146,GO:0001947,GO:0044458,GO:0048793	cilium|cytoplasm|motile cilium|cilium assembly|cilium movement involved in cell motility|convergent extension involved in gastrulation|cytoskeleton organization|determination of left/right symmetry|dorsal/ventral pattern formation|embryonic heart tube morphogenesis|epithelial cilium movement|heart jogging|heart looping|motile cilium assembly|pronephros development
LOC127003430	46.6588	4.02987	89.2877	22.1548	4.46955	0.0150806	0.437136	Up	2.49314	0.0134547	0.0619791	0.0110744	0	0.0521143	0.0579561	0	0.0113711	0.00685813	127003430	probable nuclear hormone receptor HR3	GO:0005634,GO:0004879,GO:0000977,GO:0003707,GO:0004887,GO:0008270,GO:0007552,GO:0016319,GO:0000122,GO:0045944,GO:0040034	nucleus|nuclear receptor activity|RNA polymerase II regulatory region sequence-specific DNA binding|steroid hormone receptor activity|thyroid hormone receptor activity|zinc ion binding|metamorphosis|mushroom body development|negative regulation of transcription by RNA polymerase II|positive regulation of transcription by RNA polymerase II|regulation of development, heterochronic
LOC127003432	5.28711	9.31042	1.26381	0.140232	-2.83411	0.00592253	0.316021	Down	0	0.0258113	0.0432363	0.08498	0	0.249938	0.148243	0.238403	0.327211	0.157878	127003432	phenoloxidase-activating factor 2-like	GO:0005576,GO:0046872,GO:0004252,GO:0045087	extracellular region|metal ion binding|serine-type endopeptidase activity|innate immune response
LOC127003497	44.6935	60.1491	29.2378	0.487196	-1.03743	0.0293611	0.523421	Down	1.2113	0.661875	1.61266	1.83245	2.7789	2.85497	4.9533	3.2234	4.475	1.41082	127003497	nucleic acid dioxygenase ALKBH1-like	GO:0005739,GO:0005719,GO:0103053,GO:0042056,GO:0140078,GO:0051213,GO:0008198,GO:0070579,GO:0035516,GO:0016706,GO:0000049,GO:1990984,GO:0030154,GO:0048589,GO:0006307,GO:0080111,GO:0006281,GO:0001701,GO:0043524,GO:0001764,GO:0031175,GO:0070989,GO:0001890,GO:0010468,GO:0070129,GO:0006448,GO:0006446,GO:0042245,GO:1990983,GO:0002101	mitochondrion|nuclear euchromatin|1-ethyladenine demethylase activity|chemoattractant activity|class I DNA-(apurinic or apyrimidinic site) endonuclease activity|dioxygenase activity|ferrous iron binding|methylcytosine dioxygenase activity|oxidative DNA demethylase activity|oxidoreductase activity, acting on paired donors, with incorporation or reduction of molecular oxygen, 2-oxoglutarate as one …
LOC127003557	242.39	8.05073	476.729	59.1553	5.88643	0.00674524	0.326594	Up	25.7687	0.0506491	0.0212105	0	0	0.0245225	0.0848442	0.093563	0.256832	0.0129084	127003557	serine proteinase stubble-like	GO:0005783,GO:0005789,GO:0016021,GO:0043025,GO:0005044,GO:0004252,GO:0017080,GO:0006883,GO:0007605	endoplasmic reticulum|endoplasmic reticulum membrane|integral component of membrane|neuronal cell body|scavenger receptor activity|serine-type endopeptidase activity|sodium channel regulator activity|cellular sodium ion homeostasis|sensory perception of sound
LOC127003703	78.004	120.515	35.4934	0.294024	-1.766	0.0100424	0.386129	Down	1.2231	0.200496	0.405818	0.178778	0.638084	3.41373	0.68771	0.879633	3.7843	0.647246	127003703	DNA repair protein RAD51 homolog A-like	GO:0000793,GO:0000794,GO:0005737,GO:0005829,GO:0000800,GO:0005815,GO:0005759,GO:0000790,GO:0000228,GO:0000784,GO:0005730,GO:0005634,GO:0048471,GO:0016605,GO:0032991,GO:0035861,GO:0005524,GO:0003682,GO:0070182,GO:0008094,GO:0003690,GO:0042802,GO:0008022,GO:0000150,GO:0003697,GO:0043142,GO:0072757,GO:0006974,GO:0072711,GO:0071479,GO:0070192,GO:0000730,GO:0006268,GO:0000724,GO:0036297,GO:0051321,GO:…	condensed chromosome|condensed nuclear chromosome|cytoplasm|cytosol|lateral element|microtubule organizing center|mitochondrial matrix|nuclear chromatin|nuclear chromosome|nuclear chromosome, telomeric region|nucleolus|nucleus|perinuclear region of cytoplasm|PML body|protein-containing complex|site of double-strand break|ATP binding|chromatin binding|DNA polymerase binding|DNA-dependent ATPase ac…	ko03440,ko03460,ko05200,ko05212	Homologous recombination|Fanconi anemia pathway|Pathways in cancer|Pancreatic cancer
LOC127003709	18.6241	34.3614	2.88674	0.083968	-3.57402	0.0356656	0.549182	Down	0	0.0311743	0.0208879	0.0307911	0	0.0120748	0	0.0748639	0.901052	0	127003709	juvenile hormone acid O-methyltransferase-like	GO:0019010,GO:0035049,GO:0006718,GO:0008049	farnesoic acid O-methyltransferase activity|juvenile hormone acid methyltransferase activity|juvenile hormone biosynthetic process|male courtship behavior	ko00981	Insect hormone biosynthesis
LOC127003764	98.6787	132.299	65.0582	0.490851	-1.02664	0.0374283	0.553332	Down	1.94626	2.10131	0.965822	1.98267	0.500707	1.43922	4.48889	1.7515	4.9595	3.23936	127003764	microtubule-actin cross-linking factor 1%2C isoforms 6/7-like
LOC127003842	40.9871	15.5275	66.4468	4.26821	2.09363	0.0170143	0.44754	Up	9.91443	1.31468	0.873293	0.410453	0.563685	0.526777	0.867892	0.669955	1.03446	0.184861	127003842	D-beta-hydroxybutyrate dehydrogenase%2C mitochondrial-like	GO:0099617,GO:0005759,GO:0005654,GO:0003858	matrix side of mitochondrial inner membrane|mitochondrial matrix|nucleoplasm|3-hydroxybutyrate dehydrogenase activity	ko00072,ko00650	Synthesis and degradation of ketone bodies|Butanoate metabolism
LOC127003845	91.1562	125.616	56.6968	0.451323	-1.14777	0.0125847	0.416492	Down	0.386016	0.602644	0.747018	0.634918	0.760037	1.20213	1.38447	2.15971	1.97615	0.319467	127003845	probable G-protein coupled receptor Mth-like 3	GO:0016021,GO:0005886,GO:0004930,GO:0070252,GO:0007166,GO:0008340,GO:0007186,GO:0007369,GO:0007476,GO:0048383,GO:0007509,GO:0043519,GO:0042594,GO:0007472	integral component of membrane|plasma membrane|G protein-coupled receptor activity|actin-mediated cell contraction|cell surface receptor signaling pathway|determination of adult lifespan|G protein-coupled receptor signaling pathway|gastrulation|imaginal disc-derived wing morphogenesis|mesectoderm development|mesoderm migration involved in gastrulation|regulation of myosin II filament organization…
LOC127003926	115.171	61.1942	169.148	2.76213	1.46578	0.00673533	0.326594	Up	6.46521	1.27177	2.2043	2.63149	0.815764	0.461809	1.0821	1.04414	1.43309	1.02639	127003926	neurogenin-2-like	GO:0005634,GO:0043425,GO:0003677,GO:0000981,GO:0046982,GO:0033627,GO:0007474,GO:0007498,GO:0016203,GO:0006355,GO:0007525	nucleus|bHLH transcription factor binding|DNA binding|DNA-binding transcription factor activity, RNA polymerase II-specific|protein heterodimerization activity|cell adhesion mediated by integrin|imaginal disc-derived wing vein specification|mesoderm development|muscle attachment|regulation of transcription, DNA-templated|somatic muscle development
LOC127003972	289.934	22.0772	557.79	25.2642	4.65902	0.000632683	0.100867	Up	67.5292	0.150916	0.758396	0.223592	3.75301	0.409182	0.606733	0.52969	0.714251	0.86156	127003972	uncharacterized LOC127003972
LOC127004022	11.1968	0	22.3936	121.19	6.92112	0.00288156	0.239257	Up	0	0	0.0719936	0.0117918	1.3869	0	0	0	0	0	127004022	mucin-1-like	GO:0005576,GO:0030246	extracellular region|carbohydrate binding
LOC127004063	21.3231	8.67479	33.9714	3.91473	1.96891	0.0471398	0.569029	Up	0.500584	0.0420811	2.29091	0.69273	3.13943	0.570476	0.281966	0.388677	0.462335	0	127004063	uncharacterized LOC127004063
LOC127004064	52.4863	70.5557	34.4168	0.490241	-1.02844	0.0213654	0.483235	Down	0.400715	0.875827	1.50377	2.23474	1.98355	3.94361	2.76659	2.18416	2.18357	3.43749	127004064	furin-like	GO:0016021,GO:0005886,GO:0004252,GO:0051048	integral component of membrane|plasma membrane|serine-type endopeptidase activity|negative regulation of secretion
LOC127004139	24.371	0	48.742	4.35551e+06	22.0544	3.22848e-13	3.51716e-10	Up	14.3842	0	0	0	0	0	0	0	0	0	127004139	anti-lipopolysaccharide factor-like	GO:0005576,GO:0042742	extracellular region|defense response to bacterium
LOC127004239	21.2727	31.2371	11.3082	0.364577	-1.45571	0.00899424	0.372621	Down	0.114777	0.109753	0.262637	0.193578	0.139252	0.698389	0.135074	0.34756	0.47703	0.639349	127004239	proton-coupled folate transporter-like	GO:0016021,GO:0005542,GO:0055085	integral component of membrane|folic acid binding|transmembrane transport
LOC127004363	12.1866	3.88428	20.489	5.23028	2.38689	0.0185988	0.463129	Up	0.38425	1.18978	0.146543	0.518449	0.963459	0.237196	0.133986	0	0.266168	0	127004363	uncharacterized LOC127004363
LOC127004393	182.446	249.756	115.136	0.461641	-1.11516	0.0303916	0.528938	Down	1.1894	1.81974	3.29016	7.32264	1.92405	3.88783	4.70036	13.6597	7.3479	3.88692	127004393	L-proline trans-4-hydroxylase-like
LOC127004397	909.868	387.154	1432.58	3.70006	1.88755	0.0326668	0.534743	Up	61.5997	2.69222	5.67386	3.47336	4.69321	4.37726	3.77568	3.65479	6.24383	4.63384	127004397	uncharacterized LOC127004397
LOC127004404	107.462	171.449	43.4751	0.254365	-1.97503	0.0147166	0.435475	Down	0.108459	0.0395093	1.74279	0.726273	0.128664	5.30511	1.50016	1.04611	1.11303	1.67822	127004404	facilitated trehalose transporter Tret1-like	GO:0016021,GO:0005886,GO:0015574,GO:0015771	integral component of membrane|plasma membrane|trehalose transmembrane transporter activity|trehalose transport
LOC127004495	3.24175	0	6.48349	35.0746	5.13235	0.0374704	0.553332	Up	0	0.0907693	0	0.0960574	0.195783	0	0	0	0	0	127004495	muscle-specific protein 300 kDa-like
LOC127004510	49.2009	67.5291	30.8727	0.460233	-1.11956	0.0230134	0.493747	Down	0.278004	0.189882	0.747465	0.984627	0.539659	0.717087	1.76307	1.01722	0.802382	1.7228	127004510	bis(5'-adenosyl)-triphosphatase enpp4-like	GO:0016021,GO:0005886,GO:0047710,GO:0046872,GO:0007596,GO:0030194,GO:0046130	integral component of membrane|plasma membrane|bis(5'-adenosyl)-triphosphatase activity|metal ion binding|blood coagulation|positive regulation of blood coagulation|purine ribonucleoside catabolic process
LOC127004511	42.5498	75.4657	9.63389	0.12787	-2.96725	0.0166289	0.44754	Down	0.222549	0.162139	0	0.80073	0.612015	0.628016	0.543211	10.9698	1.88416	0	127004511	hematopoietic prostaglandin D synthase-like	GO:0005737,GO:0005509,GO:0004364,GO:0000287,GO:0004667,GO:0042803,GO:2000255,GO:0001516,GO:0006693	cytoplasm|calcium ion binding|glutathione transferase activity|magnesium ion binding|prostaglandin-D synthase activity|protein homodimerization activity|negative regulation of male germ cell proliferation|prostaglandin biosynthetic process|prostaglandin metabolic process	ko00480,ko00590,ko00980,ko00982,ko05204	Glutathione metabolism|Arachidonic acid metabolism|Metabolism of xenobiotics by cytochrome P450|Drug metabolism - cytochrome P450|Chemical carcinogenesis
LOC127004561	6962.84	2568.72	11357	4.42124	2.14445	0.0136641	0.428028	Up	789.308	46.681	54.7434	60.8429	65.7982	71.2802	66.3664	46.9359	33.2619	30.1177	127004561	endoplasmic reticulum chaperone BiP	GO:0005737,GO:0012505,GO:0005783,GO:0034663,GO:0005788,GO:0005615,GO:0016020,GO:0005634,GO:0005524,GO:0016887,GO:0042623,GO:0031072,GO:0051787,GO:0044183,GO:0051082,GO:0034605,GO:0034620,GO:0051085,GO:0030968,GO:0036335,GO:0042026,GO:0034976,GO:0006986,GO:0016246,GO:0030431,GO:0030433	cytoplasm|endomembrane system|endoplasmic reticulum|endoplasmic reticulum chaperone complex|endoplasmic reticulum lumen|extracellular space|membrane|nucleus|ATP binding|ATPase activity|ATPase activity, coupled|heat shock protein binding|misfolded protein binding|protein binding involved in protein folding|unfolded protein binding|cellular response to heat|cellular response to unfolded protein|cha…	ko03060,ko04141,ko04918,ko05020	Protein export|Protein processing in endoplasmic reticulum|Thyroid hormone synthesis|Prion diseases
LOC127004579	56.8584	7.0936	106.623	15.0319	3.90996	0.0379691	0.553332	Up	5.08832	0.0115367	0	0.142436	0.0409851	0.0446851	0.17669	0.14918	0	0.0117609	127004579	collagen alpha-2(I) chain-like
LOC127004654	38.3736	0	76.7473	5.53487e+06	22.4001	1.36252e-13	2.54461e-10	Up	2.21382	0	0	0	0	0	0	0	0	0	127004654	prolyl 4-hydroxylase subunit alpha-1-like	GO:0005783,GO:0005788,GO:0005739,GO:0016222,GO:0042802,GO:0005506,GO:0031418,GO:0016702,GO:0004656,GO:0030199,GO:0018401	endoplasmic reticulum|endoplasmic reticulum lumen|mitochondrion|procollagen-proline 4-dioxygenase complex|identical protein binding|iron ion binding|L-ascorbic acid binding|oxidoreductase activity, acting on single donors with incorporation of molecular oxygen, incorporation of two atoms of oxygen|procollagen-proline 4-dioxygenase activity|collagen fibril organization|peptidyl-proline hydroxylati…	ko00330	Arginine and proline metabolism
LOC127004668	61.3831	88.812	33.9543	0.383413	-1.38303	0.0261371	0.507509	Down	0.119713	0.467237	0.563519	1.16912	0.630764	2.78703	1.71744	1.67445	0.252723	1.3718	127004668	proclotting enzyme-like	GO:0005576,GO:0030133,GO:0046872,GO:0004252,GO:0042381	extracellular region|transport vesicle|metal ion binding|serine-type endopeptidase activity|hemolymph coagulation
LOC127004727	8.65812	0	17.3162	1.6099e+06	20.6185	1.01351e-11	5.52068e-09	Up	3.71248	0	0	0	0	0	0	0	0	0	127004727	adhesive plaque matrix protein-like
LOC127004764	3.78679	7.1259	0.447679	0.056036	-4.1575	0.00559702	0.311361	Down	0.00549024	0.0059999	0	0	0	0.00580988	0.022973	0.0277087	0.111556	0.0305827	127004764	uncharacterized LOC127004764
LOC127004806	122.119	178.183	66.0555	0.370112	-1.43396	0.00495072	0.30199	Down	5.51069	5.62078	2.69009	4.09767	5.91918	2.56587	21.2907	16.613	18.4584	7.77649	127004806	pro-resilin-like	GO:0031012,GO:0005576,GO:0032992,GO:0008061,GO:0030023,GO:0008010,GO:0042302,GO:0040003	extracellular matrix|extracellular region|protein-carbohydrate complex|chitin binding|extracellular matrix constituent conferring elasticity|structural constituent of chitin-based larval cuticle|structural constituent of cuticle|chitin-based cuticle development
LOC127004818	1140.55	601.139	1679.96	2.79443	1.48256	0.00858374	0.365522	Up	238.186	76.6572	14.8163	119.951	123.651	15.0535	32.4739	76.4622	48.9938	41.0645	127004818	pro-resilin-like	GO:0031012,GO:0005576,GO:0032992,GO:0008061,GO:0030023,GO:0008010,GO:0042302,GO:0040003	extracellular matrix|extracellular region|protein-carbohydrate complex|chitin binding|extracellular matrix constituent conferring elasticity|structural constituent of chitin-based larval cuticle|structural constituent of cuticle|chitin-based cuticle development
LOC127004865	2925.52	1941.88	3909.17	2.01303	1.00937	0.00475898	0.300551	Up	94.9611	28.6529	33.9965	31.9181	32.0436	28.6535	27.5121	22.7194	16.9541	19.5594	127004865	staphylococcal nuclease domain-containing protein 1-like	GO:0005737,GO:0005829,GO:0097433,GO:0042470,GO:0005634,GO:0016442,GO:0004521,GO:0004518,GO:1905172,GO:0003723,GO:0031047,GO:0010587,GO:0010564,GO:0006401	cytoplasm|cytosol|dense body|melanosome|nucleus|RISC complex|endoribonuclease activity|nuclease activity|RISC complex binding|RNA binding|gene silencing by RNA|miRNA catabolic process|regulation of cell cycle process|RNA catabolic process	ko05203	Viral carcinogenesis
LOC127004886	4847.75	2478.95	7216.54	2.9111	1.54156	0.0298594	0.528163	Up	292.221	27.0056	26.2206	63.489	34.6009	40.4965	26.2246	33.7137	32.2762	29.31	127004886	heat shock protein HSP 90-alpha-like	GO:0016324,GO:0034751,GO:0044295,GO:0016323,GO:0031526,GO:0009986,GO:0005737,GO:0005829,GO:0044294,GO:0070062,GO:0005576,GO:1904813,GO:1990565,GO:0016234,GO:0005765,GO:0042470,GO:0016020,GO:0005739,GO:0043025,GO:0005654,GO:0005634,GO:1990917,GO:0048471,GO:0032991,GO:0034774,GO:1990913,GO:0005524,GO:0043008,GO:0042623,GO:0045296,GO:0002135,GO:0032564,GO:0097718,GO:0070182,GO:0003725,GO:0005525,GO:…	apical plasma membrane|aryl hydrocarbon receptor complex|axonal growth cone|basolateral plasma membrane|brush border membrane|cell surface|cytoplasm|cytosol|dendritic growth cone|extracellular exosome|extracellular region|ficolin-1-rich granule lumen|HSP90-CDC37 chaperone complex|inclusion body|lysosomal membrane|melanosome|membrane|mitochondrion|neuronal cell body|nucleoplasm|nucleus|ooplasm|per…	ko04141,ko04151,ko04217,ko04612,ko04621,ko04657,ko04659,ko04914,ko04915,ko05132,ko05200,ko05215,ko05418	Protein processing in endoplasmic reticulum|PI3K-Akt signaling pathway|Necroptosis|Antigen processing and presentation|NOD-like receptor signaling pathway|IL-17 signaling pathway|Th17 cell differentiation|Progesterone-mediated oocyte maturation|Estrogen signaling pathway|Salmonella infection|Pathways in cancer|Prostate cancer|Fluid shear stress and atherosclerosis
LOC127004900	149.433	0	298.865	2.51725e+07	24.5853	4.52591e-16	5.91672e-12	Up	33.9262	0	0	0	0	0	0	0	0	0	127004900	uncharacterized LOC127004900	GO:0030424,GO:0045178,GO:0005604,GO:0030054,GO:0031012,GO:0098965,GO:0005576,GO:0005615,GO:0098978,GO:0016021,GO:0045121,GO:0031594,GO:0098684,GO:0005886,GO:0045202,GO:0030548,GO:0005509,GO:0035374,GO:0002162,GO:0050840,GO:0005539,GO:0043395,GO:0008201,GO:0043236,GO:0043237,GO:0033691,GO:0038023,GO:0030297,GO:0031532,GO:0007420,GO:0046847,GO:0007213,GO:0010977,GO:0007399,GO:0007528,GO:0007158,GO:…	axon|basal part of cell|basement membrane|cell junction|extracellular matrix|extracellular matrix of synaptic cleft|extracellular region|extracellular space|glutamatergic synapse|integral component of membrane|membrane raft|neuromuscular junction|photoreceptor ribbon synapse|plasma membrane|synapse|acetylcholine receptor regulator activity|calcium ion binding|chondroitin sulfate binding|dystrogly…
LOC127005082	1142.89	730.286	1555.48	2.12963	1.0906	0.0076272	0.348437	Up	200.156	59.5516	52.4944	47.2357	55.5058	41.0816	46.5351	42.6269	43.8286	31.2429	127005082	oligosaccharyltransferase complex subunit OSTC-like	GO:0016021,GO:0008250,GO:0006486	integral component of membrane|oligosaccharyltransferase complex|protein glycosylation
LOC127005086	108.434	69.5795	147.288	2.11404	1.08	0.0332283	0.538753	Up	3.5695	1.65615	1.03173	0.675949	2.01794	0.689194	1.12675	1.39063	0.856	0.376739	127005086	guanine deaminase-like	GO:0008892,GO:0008270,GO:0006147,GO:0046098,GO:0031116	guanine deaminase activity|zinc ion binding|guanine catabolic process|guanine metabolic process|positive regulation of microtubule polymerization	ko00230	Purine metabolism
LOC127005335	42.3374	3.66576	81.009	22.127	4.46774	0.000249092	0.0603033	Up	2.56529	0.0995301	0.180616	0.0273074	0.0294658	0.0642519	0.0396968	0.0306433	0	0.00845541	127005335	mucin-5AC-like
LOC127005387	105.848	206.593	5.10238	0.0247662	-5.33548	0.0336562	0.542525	Down	0.0115205	0	0	0.248705	0.0447272	12.1059	0.108463	0	0	0.128348	127005387	beta-1%2C3-galactosyltransferase 1-like
LOC127005458	5.96963	11.3792	0.560066	0.05012	-4.31847	0.0241189	0.49772	Down	0	0	0	0.00576489	0.0124411	0	0.0402261	0.278173	0.0473545	0	127005458	lachesin-like	GO:0031225,GO:0005886,GO:0005918,GO:0042803,GO:0061343,GO:0007156,GO:0035160,GO:0016331,GO:0007424,GO:0035151,GO:0019991	anchored component of membrane|plasma membrane|septate junction|protein homodimerization activity|cell adhesion involved in heart morphogenesis|homophilic cell adhesion via plasma membrane adhesion molecules|maintenance of epithelial integrity, open tracheal system|morphogenesis of embryonic epithelium|open tracheal system development|regulation of tube size, open tracheal system|septate junction…
LOC127005464	11.0676	2.02168	20.1135	9.95298	3.31513	0.0142255	0.431485	Up	0.243927	0.0231801	0.0776577	0.00476983	0.169846	0	0.0221885	0.0321151	0	0	127005464	protein artichoke-like	GO:0032009,GO:0036019,GO:0005783,GO:0005789,GO:0005768,GO:0016021,GO:0005764,GO:0005886,GO:0042803,GO:0008329,GO:0035197,GO:0004888,GO:0045322,GO:1902350,GO:0051607,GO:0007249,GO:0006955,GO:0006954,GO:0045087,GO:0030277,GO:0002755,GO:0032715,GO:0050871,GO:0030890,GO:0002639,GO:0050729,GO:0045356,GO:0045359,GO:0045078,GO:0032733,GO:0032735,GO:0032741,GO:0032755,GO:0045416,GO:0043410,GO:0051092,GO:…	early phagosome|endolysosome|endoplasmic reticulum|endoplasmic reticulum membrane|endosome|integral component of membrane|lysosome|plasma membrane|protein homodimerization activity|signaling pattern recognition receptor activity|siRNA binding|transmembrane signaling receptor activity|unmethylated CpG binding|cellular response to chloroquine|defense response to virus|I-kappaB kinase/NF-kappaB sign…
LOC127005479	858.858	295.998	1421.72	4.80299	2.26393	0.0103956	0.387393	Up	18.227	172.339	17.7054	4.50063	92.5745	4.58567	15.0946	15.6924	9.53118	22.7948	127005479	cAMP-responsive element-binding protein-like 2	GO:0005634,GO:0003677,GO:0003700,GO:0000981,GO:0007049,GO:0030154,GO:0045600,GO:0046326,GO:0046889,GO:0033138,GO:0045893,GO:0050821,GO:0007165,GO:0006351	nucleus|DNA binding|DNA-binding transcription factor activity|DNA-binding transcription factor activity, RNA polymerase II-specific|cell cycle|cell differentiation|positive regulation of fat cell differentiation|positive regulation of glucose import|positive regulation of lipid biosynthetic process|positive regulation of peptidyl-serine phosphorylation|positive regulation of transcription, DNA-te…
LOC127005513	249.89	345.043	154.737	0.448607	-1.15648	0.0305782	0.528938	Down	0.0975573	0.368579	0.849568	0.366054	0.508614	0.572228	0.758107	0.520498	2.36585	0.683171	127005513	dynein axonemal heavy chain 7-like	GO:0005858,GO:0005929,GO:0005829,GO:0030286,GO:0036156,GO:0005874,GO:0005524,GO:0008569,GO:0005509,GO:0045505,GO:0045503,GO:0051959,GO:0003777,GO:0003341,GO:0060285,GO:0036159,GO:0007018	axonemal dynein complex|cilium|cytosol|dynein complex|inner dynein arm|microtubule|ATP binding|ATP-dependent microtubule motor activity, minus-end-directed|calcium ion binding|dynein intermediate chain binding|dynein light chain binding|dynein light intermediate chain binding|microtubule motor activity|cilium movement|cilium-dependent cell motility|inner dynein arm assembly|microtubule-based move…	ko05016	Huntington disease
LOC127005514	22.2086	31.3069	13.1104	0.416507	-1.26359	0.030063	0.528938	Down	0.0794049	0.10847	0.0545093	0.0892807	0.0963377	0.0700232	0.17305	0.120225	0.421692	0.272761	127005514	gamma-aminobutyric acid type B receptor subunit 1-like	GO:0030673,GO:0030054,GO:0005737,GO:0043198,GO:0043197,GO:0005789,GO:0005615,GO:0038037,GO:0038039,GO:1902710,GO:0098982,GO:0098978,GO:0005887,GO:0099055,GO:0099056,GO:0043231,GO:0016020,GO:0045121,GO:0031966,GO:0043005,GO:0043025,GO:0045211,GO:0098793,GO:0042734,GO:0098685,GO:0097060,GO:0008021,GO:1990430,GO:0004965,GO:0099579,GO:0046982,GO:0008134,GO:0007193,GO:0007214,GO:0007194,GO:0008285,GO:…	axolemma|cell junction|cytoplasm|dendritic shaft|dendritic spine|endoplasmic reticulum membrane|extracellular space|G protein-coupled receptor dimeric complex|G protein-coupled receptor heterodimeric complex|GABA receptor complex|GABA-ergic synapse|glutamatergic synapse|integral component of plasma membrane|integral component of postsynaptic membrane|integral component of presynaptic membrane|int…	ko04024,ko04080,ko04727,ko04742,ko04915,ko04929,ko05032	cAMP signaling pathway|Neuroactive ligand-receptor interaction|GABAergic synapse|Taste transduction|Estrogen signaling pathway|GnRH secretion|Morphine addiction
LOC127005529	1011.23	1378.45	644.003	0.467199	-1.09789	0.000662774	0.104391	Down	3.26485	9.3415	10.2907	7.05883	8.31968	26.6344	18.7034	13.9609	14.112	10.5019	127005529	carbohydrate sulfotransferase 11-like	GO:0000139,GO:0016021,GO:0016020,GO:0047756,GO:0001537,GO:0050659,GO:0016051,GO:0002063,GO:0030206,GO:0048589,GO:0042733,GO:0048703,GO:0043066,GO:0030512,GO:0033037,GO:0036342,GO:0009791,GO:0042127,GO:0007585	Golgi membrane|integral component of membrane|membrane|chondroitin 4-sulfotransferase activity|N-acetylgalactosamine 4-O-sulfotransferase activity|N-acetylgalactosamine 4-sulfate 6-O-sulfotransferase activity|carbohydrate biosynthetic process|chondrocyte development|chondroitin sulfate biosynthetic process|developmental growth|embryonic digit morphogenesis|embryonic viscerocranium morphogenesis|n…	ko00532	Glycosaminoglycan biosynthesis - chondroitin sulfate / dermatan sulfate
LOC127005574	2286.66	1487.82	3085.5	2.07388	1.05233	0.0320622	0.531669	Up	115.179	18.0278	19.7996	85.176	42.7806	43.3	33.8755	18.2734	14.8947	31.0558	127005574	GDP-L-fucose synthase-like	GO:0050662,GO:0050577,GO:0047918,GO:0042802,GO:0042351,GO:0019673,GO:0001913	coenzyme binding|GDP-L-fucose synthase activity|GDP-mannose 3,5-epimerase activity|identical protein binding|'de novo' GDP-L-fucose biosynthetic process|GDP-mannose metabolic process|T cell mediated cytotoxicity	ko00051,ko00520	Fructose and mannose metabolism|Amino sugar and nucleotide sugar metabolism
LOC127005595	47.5024	76.6658	18.339	0.240391	-2.05654	0.0077104	0.349459	Down	0.159639	0.0249227	0.166991	1.14876	0.641916	0.7964	2.24251	2.57819	2.61182	0.660587	127005595	uncharacterized LOC127005595
LOC127005721	27.6559	37.4783	17.8336	0.475231	-1.0733	0.0373217	0.553332	Down	0.134643	0.386247	0.200262	0.363333	0.408386	1.12204	0.862689	0.458683	0.404153	0.393756	127005721	uncharacterized LOC127005721
LOC127005853	15.0715	0	30.1431	2.7395e+06	21.3855	1.64644e-12	1.13284e-09	Up	1.82695	0	0	0	0	0	0	0	0	0	127005853	uncharacterized LOC127005853	GO:0031012,GO:0005576,GO:0032992,GO:0008061,GO:0030023,GO:0008010,GO:0042302,GO:0040003	extracellular matrix|extracellular region|protein-carbohydrate complex|chitin binding|extracellular matrix constituent conferring elasticity|structural constituent of chitin-based larval cuticle|structural constituent of cuticle|chitin-based cuticle development
LOC127005862	17.769	7.81688	27.7212	3.53792	1.8229	0.0307665	0.529922	Up	1.70281	1.62231	0.959124	0.157095	1.44085	0	0.319717	0.3085	0.483908	0.632353	127005862	triosephosphate isomerase-like
LOC127006012	37.1448	8.69999	65.5896	7.51812	2.91037	0.000355301	0.0737278	Up	4.43127	0.721243	0.63284	0.339227	3.87393	0.133029	0.328757	0.507557	0.348313	0.0700251	127006012	uncharacterized LOC127006012	GO:0005829,GO:0004089,GO:0008270,GO:0015701,GO:0032849,GO:0032230,GO:2001225	cytosol|carbonate dehydratase activity|zinc ion binding|bicarbonate transport|positive regulation of cellular pH reduction|positive regulation of synaptic transmission, GABAergic|regulation of chloride transport
LOC127006019	48.7127	67.5106	29.9149	0.444385	-1.17012	0.0194219	0.470491	Down	0.472111	0.33536	0.453728	1.31646	0.985194	0.849316	1.23467	1.31049	2.92146	1.81459	127006019	uncharacterized LOC127006019
LOC127006026	15.5712	27.9286	3.21387	0.115722	-3.11127	0.00519526	0.305935	Down	0.0261701	0	0.119767	0	0.279407	0.193856	0.739155	0.211325	2.05449	0.524799	127006026	trypsin-1-like	GO:0005615,GO:0046872,GO:0004252,GO:0007586	extracellular space|metal ion binding|serine-type endopeptidase activity|digestion	ko04080,ko04972,ko04974,ko05164	Neuroactive ligand-receptor interaction|Pancreatic secretion|Protein digestion and absorption|Influenza A
LOC127006083	3.97121	7.59983	0.342588	0.0528003	-4.24331	0.0310207	0.530018	Down	0	0	0	0.0513946	0	0.120927	0.11954	0	0.0263856	0.859341	127006083	uncharacterized LOC127006083
LOC127006156	15.3922	2.04627	28.7381	13.8113	3.78777	0.00359328	0.26243	Up	1.47384	0.159077	0.0999259	0.163669	0.618118	0	0	0	0.168053	0.0202712	127006156	techylectin-5A-like	GO:0005581,GO:0062023,GO:0005576,GO:0031232,GO:1904813,GO:0034774,GO:0030246,GO:0001664,GO:0046872,GO:0004252,GO:0033691,GO:0008329,GO:0002752,GO:0006956,GO:0001867,GO:0007186,GO:0046597,GO:0043312,GO:2000484,GO:0034394,GO:0043654	collagen trimer|collagen-containing extracellular matrix|extracellular region|extrinsic component of external side of plasma membrane|ficolin-1-rich granule lumen|secretory granule lumen|carbohydrate binding|G protein-coupled receptor binding|metal ion binding|serine-type endopeptidase activity|sialic acid binding|signaling pattern recognition receptor activity|cell surface pattern recognition re…
LOC127006221	40.1572	54.6601	25.6543	0.469404	-1.0911	0.0476607	0.571623	Down	0.0908663	0.241161	0.184161	0.286069	0.031498	0.563202	0.407372	0.235848	0.353677	0.260311	127006221	uncharacterized LOC127006221
LOC127006256	30.2975	5.38162	55.2134	10.3016	3.36479	0.000576495	0.0978991	Up	1.26853	0.302274	0.628556	0.214481	0.157375	0	0.0399094	0.115528	0	0.106259	127006256	uncharacterized LOC127006256	GO:0046872	metal ion binding
LOC127006338	32.2809	0	64.5618	5.72969e+06	22.45	1.20699e-13	2.54461e-10	Up	8.65685	0	0	0	0	0	0	0	0	0	127006338	uncharacterized LOC127006338
LOC127006526	666.503	406.099	926.907	2.28216	1.1904	0.00375749	0.269589	Up	26.0583	7.13169	10.9944	14.4785	10.2105	10.5102	7.22075	3.68148	6.95987	3.02231	127006526	moesin/ezrin/radixin homolog 1-like	GO:0016324,GO:0071944,GO:0051286,GO:0005913,GO:0032154,GO:0030864,GO:0070062,GO:0005615,GO:0030175,GO:0005925,GO:0030027,GO:0005902,GO:0030496,GO:0043209,GO:0005886,GO:0001726,GO:0032420,GO:0030315,GO:0003779,GO:0051117,GO:0045296,GO:0019904,GO:0042803,GO:0051018,GO:0003723,GO:0045176,GO:0051016,GO:0036120,GO:0097067,GO:0061028,GO:0045184,GO:0030033,GO:1903392,GO:0045792,GO:0034260,GO:0034111,GO:…	apical plasma membrane|cell periphery|cell tip|cell-cell adherens junction|cleavage furrow|cortical actin cytoskeleton|extracellular exosome|extracellular space|filopodium|focal adhesion|lamellipodium|microvillus|midbody|myelin sheath|plasma membrane|ruffle|stereocilium|T-tubule|actin binding|ATPase binding|cadherin binding|protein domain specific binding|protein homodimerization activity|protein…	ko04530,ko04810,ko05205,ko05206	Tight junction|Regulation of actin cytoskeleton|Proteoglycans in cancer|MicroRNAs in cancer
LOC127006561	8.50266	15.2685	1.73684	0.114242	-3.12983	0.000271092	0.0644361	Down	0.0442081	0	0.0202318	0.0198826	0.0107271	0.280692	0.161859	0.211959	0.122491	0.0861897	127006561	uncharacterized LOC127006561
LOC127006662	3.44762	6.33779	0.557445	0.0902701	-3.46961	0.0202036	0.473506	Down	0.01635	0	0.0149651	0.0147068	0	0.207623	0.153931	0.0990205	0	0.0728607	127006662	carboxypeptidase B-like	GO:0005576,GO:0004181,GO:0008270	extracellular region|metallocarboxypeptidase activity|zinc ion binding
LOC127006720	2927.53	1928.05	3927	2.03666	1.0262	0.00811427	0.355966	Up	414.349	192.589	123.878	97.6733	237.786	105.865	146.253	139.938	81.8205	76.7286	127006720	10 kDa heat shock protein%2C mitochondrial-like	GO:0005759,GO:0005739,GO:0005524,GO:0051087,GO:0046872,GO:0051082,GO:0051085	mitochondrial matrix|mitochondrion|ATP binding|chaperone binding|metal ion binding|unfolded protein binding|chaperone cofactor-dependent protein refolding
LOC127006751	216.685	126.3	307.071	2.43004	1.28098	0.0256906	0.506708	Up	7.46977	6.30526	2.15649	0.674312	3.14432	3.14486	0.728185	1.56742	1.42184	1.80457	127006751	uncharacterized LOC127006751
LOC127006756	4.26111	7.60206	0.92015	0.124139	-3.00997	0.0102824	0.387393	Down	0	0.00637732	0.0053413	0.0157473	0	0.0926302	0.0183135	0.0353421	0.0485074	0.0325065	127006756	calcium-activated chloride channel regulator 4-like	GO:0009925,GO:0030054,GO:0005829,GO:0005887,GO:0031965,GO:0005634,GO:0005886,GO:0005254,GO:0005229,GO:0015276,GO:0046872,GO:0008237,GO:0007155,GO:0006821	basal plasma membrane|cell junction|cytosol|integral component of plasma membrane|nuclear membrane|nucleus|plasma membrane|chloride channel activity|intracellular calcium activated chloride channel activity|ligand-gated ion channel activity|metal ion binding|metallopeptidase activity|cell adhesion|chloride transport	ko04924,ko04972	Renin secretion|Pancreatic secretion
LOC127006929	224.555	331.37	117.739	0.355555	-1.49186	0.0109113	0.389299	Down	5.07199	1.05779	2.37434	8.46279	5.93748	21.2233	11.219	23.9174	5.39963	3.66641	127006929	protease inhibitor 2-like
LOC127006953	146.442	19.6687	273.215	13.8891	3.79588	0.00407365	0.279542	Up	7.95716	0.264624	0.2832	0.133106	0.00652848	0.0569429	0.211087	0.0950511	0.142883	0.172352	127006953	uncharacterized LOC127006953
LOC127007115	12.8245	0.204059	25.445	92.2139	6.52691	0.00130126	0.158985	Up	1.35059	0.0983977	0	0	0.0873917	0.0136116	0	0	0	0	127007115	ras-related and estrogen-regulated growth inhibitor-like	GO:0005829,GO:0016020,GO:0005634,GO:0005525,GO:0003924,GO:0030308,GO:0008285,GO:0009725,GO:0007165	cytosol|membrane|nucleus|GTP binding|GTPase activity|negative regulation of cell growth|negative regulation of cell proliferation|response to hormone|signal transduction
LOC127007125	67.6925	28.4896	106.896	3.75009	1.90693	0.0355846	0.549182	Up	3.49438	0.0920184	0.300572	0.325679	0.0735534	0.329685	0.255438	0.0849918	0.272188	0.290802	127007125	calpain-C-like	GO:0005737,GO:0005509,GO:0004198,GO:0006508	cytoplasm|calcium ion binding|calcium-dependent cysteine-type endopeptidase activity|proteolysis
LOC127007215	11.9889	21.4917	2.48596	0.118366	-3.07867	0.00522775	0.306468	Down	0	0.0398035	0.0666745	0.327618	0.0353514	0.231257	0.381008	0.882338	0.134558	2.39406	127007215	uncharacterized LOC127007215
LOC127007287	16.2259	27.2341	5.21776	0.195642	-2.35371	0.0015396	0.173511	Down	0.0360814	0.0131436	0.143109	0.108184	0.023347	0.305456	0.301953	0.461319	0.0999734	0.509167	127007287	uncharacterized LOC127007287
LOC127007310	1394.43	812.798	1976.07	2.43101	1.28155	0.012865	0.416492	Up	158.615	25.7361	22.3334	32.8581	30.5592	30.9489	27.5701	22.5409	21.7244	15.1546	127007310	mesencephalic astrocyte-derived neurotrophic factor homolog	GO:0005783,GO:0005576,GO:0042417,GO:0070050,GO:0031175,GO:0001963	endoplasmic reticulum|extracellular region|dopamine metabolic process|neuron cellular homeostasis|neuron projection development|synaptic transmission, dopaminergic
LOC127007424	277.746	171.074	384.418	2.24607	1.1674	0.0369954	0.553332	Up	7.0297	2.36716	2.96286	0.405612	2.25089	0.852116	1.75207	1.81252	1.71797	0.888122	127007424	phosphoacetylglucosamine mutase-like	GO:0000287,GO:0004610,GO:0005975,GO:0030097,GO:0006048	magnesium ion binding|phosphoacetylglucosamine mutase activity|carbohydrate metabolic process|hemopoiesis|UDP-N-acetylglucosamine biosynthetic process	ko00520	Amino sugar and nucleotide sugar metabolism
LOC127007448	5.51642	10.7989	0.233898	0.0248684	-5.32954	0.0344743	0.544129	Down	0	0.00738935	0	0	0	0	0.318296	0	0	0.060264	127007448	myosin heavy chain%2C muscle-like	GO:0031672,GO:0016459,GO:0032982,GO:0005703,GO:0030017,GO:0051015,GO:0030898,GO:0005524,GO:0042623,GO:0005516,GO:0003774,GO:0042803,GO:0008307,GO:0007527,GO:0007298,GO:0007427,GO:0060361,GO:0040011,GO:0042692,GO:0006936,GO:0007517,GO:0071689,GO:0030239,GO:0031033,GO:0050821,GO:0043520,GO:0045214,GO:0030241	A band|myosin complex|myosin filament|polytene chromosome puff|sarcomere|actin filament binding|actin-dependent ATPase activity|ATP binding|ATPase activity, coupled|calmodulin binding|motor activity|protein homodimerization activity|structural constituent of muscle|adult somatic muscle development|border follicle cell migration|epithelial cell migration, open tracheal system|flight|locomotion|mus…	ko04022,ko04260,ko04261,ko04919,ko05410,ko05414,ko05416	cGMP-PKG signaling pathway|Cardiac muscle contraction|Adrenergic signaling in cardiomyocytes|Thyroid hormone signaling pathway|Hypertrophic cardiomyopathy (HCM)|Dilated cardiomyopathy (DCM)|Viral myocarditis
LOC127007450	7.13336	13.8392	0.427562	0.0289478	-5.1104	0.0397964	0.553332	Down	0.0132694	0	0	0	0	0	0.409485	0	0	0.0665239	127007450	myosin heavy chain%2C muscle-like	GO:0031672,GO:0016459,GO:0032982,GO:0005703,GO:0030017,GO:0051015,GO:0030898,GO:0005524,GO:0042623,GO:0005516,GO:0003774,GO:0042803,GO:0008307,GO:0007527,GO:0007298,GO:0007427,GO:0060361,GO:0040011,GO:0042692,GO:0006936,GO:0007517,GO:0071689,GO:0030239,GO:0031033,GO:0050821,GO:0043520,GO:0045214,GO:0030241	A band|myosin complex|myosin filament|polytene chromosome puff|sarcomere|actin filament binding|actin-dependent ATPase activity|ATP binding|ATPase activity, coupled|calmodulin binding|motor activity|protein homodimerization activity|structural constituent of muscle|adult somatic muscle development|border follicle cell migration|epithelial cell migration, open tracheal system|flight|locomotion|mus…	ko04022,ko04260,ko04261,ko04919,ko05410,ko05414,ko05416	cGMP-PKG signaling pathway|Cardiac muscle contraction|Adrenergic signaling in cardiomyocytes|Thyroid hormone signaling pathway|Hypertrophic cardiomyopathy (HCM)|Dilated cardiomyopathy (DCM)|Viral myocarditis
LOC127007474	105.417	48.9398	161.894	3.30822	1.72605	0.0197671	0.471692	Up	2.48399	0.137512	0.19622	0.515618	0.294019	0.360016	0.282759	0.211685	0.0688688	0.249218	127007474	proteoglycan 4-like	GO:0005737,GO:0005576,GO:0005615,GO:0030246,GO:0008061,GO:0004568,GO:0019900,GO:0003796,GO:0006915,GO:0006037,GO:0006032,GO:0006030,GO:0007586,GO:0006955,GO:0000272,GO:0044245,GO:0090197,GO:0002532,GO:0009620	cytoplasm|extracellular region|extracellular space|carbohydrate binding|chitin binding|chitinase activity|kinase binding|lysozyme activity|apoptotic process|cell wall chitin metabolic process|chitin catabolic process|chitin metabolic process|digestion|immune response|polysaccharide catabolic process|polysaccharide digestion|positive regulation of chemokine secretion|production of molecular mediat…	ko00520	Amino sugar and nucleotide sugar metabolism
LOC127007476	5.59344	0	11.1869	60.4271	5.91712	0.0438234	0.564436	Up	0.0191835	0.48218	0	0	0	0	0	0	0	0	127007476	perlucin-like protein	GO:0005581,GO:0030666,GO:0031012,GO:0005615,GO:0016021,GO:0005886,GO:0005534,GO:0030169,GO:0046872,GO:0005044,GO:0008329,GO:0009756,GO:0071360,GO:0006952,GO:0045087,GO:0006910,GO:0060355,GO:0051260,GO:0006898,GO:0050776,GO:0034138	collagen trimer|endocytic vesicle membrane|extracellular matrix|extracellular space|integral component of membrane|plasma membrane|galactose binding|low-density lipoprotein particle binding|metal ion binding|scavenger receptor activity|signaling pattern recognition receptor activity|carbohydrate mediated signaling|cellular response to exogenous dsRNA|defense response|innate immune response|phagoc…
LOC127007502	1989.39	2734.7	1244.09	0.45497	-1.13616	0.00729066	0.341616	Down	2.4698	9.56946	10.3415	17.2461	10.8262	9.46155	34.7027	25.2454	24.2255	18.3943	127007502	cytochrome P450 2L1-like	GO:0005789,GO:0031090,GO:0070330,GO:0020037,GO:0005506	endoplasmic reticulum membrane|organelle membrane|aromatase activity|heme binding|iron ion binding	ko00590,ko00591,ko04726,ko04750,ko04913	Arachidonic acid metabolism|Linoleic acid metabolism|Serotonergic synapse|Inflammatory mediator regulation of TRP channels|Ovarian steroidogenesis
LOC127007525	62.3212	38.191	86.4514	2.2615	1.17728	0.0169709	0.44754	Up	1.13228	0.434503	0.553786	0.310987	1.2416	0.274397	0.235083	0.209387	0.470992	0.500726	127007525	sodium- and chloride-dependent GABA transporter ine-like	GO:0016323,GO:0016021,GO:0005886,GO:0005328,GO:0005034,GO:0042065,GO:0050891,GO:0006836,GO:0042066,GO:0047484,GO:0009414,GO:0019226	basolateral plasma membrane|integral component of membrane|plasma membrane|neurotransmitter:sodium symporter activity|osmosensor activity|glial cell growth|multicellular organismal water homeostasis|neurotransmitter transport|perineurial glial growth|regulation of response to osmotic stress|response to water deprivation|transmission of nerve impulse
LOC127007761	335.635	199.447	471.823	2.36438	1.24146	0.0160898	0.446585	Up	14.7862	4.3457	3.8125	2.54685	3.21229	1.54473	1.4217	2.85797	4.41655	2.53754	127007761	capping protein inhibiting regulator of actin dynamics-like
LOC127007778	7059.4	21.5564	14097.2	653.69	9.35246	0.00120552	0.153007	Up	1068.18	0.017704	0.0148279	0	0.062895	0.0514297	0	0	1.67577	0.0360962	127007778	histidine-rich glycoprotein-like
LOC127007783	167.395	32.287	302.503	9.36666	3.22754	0.016995	0.44754	Up	19.541	0.662799	0.121857	0.439095	0.24408	0.109577	0.278537	0.074657	1.01101	0.972325	127007783	ABC transporter F family member 4-like
LOC127007923	88.5546	153.998	23.1109	0.149622	-2.7406	0.00839571	0.36434	Down	1.58295	3.23416	0.503956	0.123814	2.20441	13.4737	0.143991	10.9762	28.7315	0.383376	127007923	holotricin-3-like
LOC127007945	3180.3	1964.11	4396.49	2.2384	1.16247	0.0105619	0.387393	Up	245.085	30.3561	100.908	95.8725	173.467	77.3461	95.8617	35.9116	47.2405	44.1141	127007945	rhodanese domain-containing protein CG4456-like
LOC127008026	3.48221	0.214559	6.74985	24.5649	4.61853	0.0411339	0.558985	Up	0.0419759	0	0.960509	0.490844	0	0	0	0	0	0.0467643	127008026	uncharacterized LOC127008026
LOC127008163	50.4666	8.06488	92.8683	11.4931	3.5227	0.00306162	0.244052	Up	2.08445	0.0220625	0.0323371	0.0181594	0.0440882	0.0106819	0.0369577	0.0764167	0.0652604	0.0168686	127008163	serine-rich adhesin for platelets-like
LOC127008230	962.22	605.415	1319.02	2.17848	1.12332	0.0156151	0.442042	Up	49.116	11.4261	8.39891	12.5264	12.4032	11.8734	11.7834	6.0264	7.75519	8.27337	127008230	dnaJ homolog shv-like	GO:0005615,GO:0031594,GO:0005634,GO:0005886,GO:0005178,GO:0051082,GO:0007155,GO:0060250,GO:0036098,GO:2001046,GO:0090129,GO:0006457	extracellular space|neuromuscular junction|nucleus|plasma membrane|integrin binding|unfolded protein binding|cell adhesion|germ-line stem-cell niche homeostasis|male germ-line stem cell population maintenance|positive regulation of integrin-mediated signaling pathway|positive regulation of synapse maturation|protein folding	ko04141	Protein processing in endoplasmic reticulum
LOC127008346	16.4481	4.57019	28.326	6.21401	2.63552	0.049039	0.578599	Up	1.6494	0	0.0838716	0.274746	0.0592925	0.096968	0	0.030831	0.0282105	0.204173	127008346	IQ and AAA domain-containing protein 1-like	GO:0005524	ATP binding
LOC127008354	6.68981	0.403666	12.976	31.5888	4.98134	0.0447535	0.566928	Up	0	0	0	1.18564	0.272649	0	0.0452082	0	0	0	127008354	uncharacterized LOC127008354
LOC127008392	4621.08	2809.55	6432.61	2.2895	1.19503	0.0246956	0.500536	Up	414.742	59.0881	52.62	62.5003	71.9226	66.0176	67.5415	58.0505	58.9812	56.9499	127008392	protein disulfide-isomerase A6 homolog	GO:0009986,GO:0012505,GO:0005783,GO:0005788,GO:0003756,GO:0045454,GO:0006909,GO:2000427	cell surface|endomembrane system|endoplasmic reticulum|endoplasmic reticulum lumen|protein disulfide isomerase activity|cell redox homeostasis|phagocytosis|positive regulation of apoptotic cell clearance	ko04141	Protein processing in endoplasmic reticulum
LOC127008472	4.94788	9.33939	0.556369	0.0613192	-4.02752	0.00327419	0.254426	Down	0.0311962	0	0	0.0561218	0	0.0330124	0.358971	0.251911	0.259313	0.590834	127008472	peripheral plasma membrane protein CASK-like	GO:0097440,GO:0016323,GO:0060170,GO:0005737,GO:0005829,GO:0030425,GO:0016020,GO:0045121,GO:0043025,GO:0005634,GO:0005886,GO:0098846,GO:0014069,GO:0042734,GO:0032991,GO:0097060,GO:0005524,GO:0005516,GO:0042043,GO:0030165,GO:0008022,GO:0004674,GO:0044877,GO:0021987,GO:0061003,GO:0032024,GO:0072659,GO:0006357	apical dendrite|basolateral plasma membrane|ciliary membrane|cytoplasm|cytosol|dendrite|membrane|membrane raft|neuronal cell body|nucleus|plasma membrane|podocyte foot|postsynaptic density|presynaptic membrane|protein-containing complex|synaptic membrane|ATP binding|calmodulin binding|neurexin family protein binding|PDZ domain binding|protein C-terminus binding|protein serine/threonine kinase act…
LOC127008581	335.791	183.007	488.576	2.66851	1.41604	0.0182013	0.456552	Up	8.79035	9.33375	6.18655	2.61783	1.31437	3.57	2.36099	1.99039	2.88543	0.304381	127008581	piggyBac transposable element-derived protein 3-like	GO:0005634	nucleus
LOC127008618	131.243	186.526	75.9598	0.407389	-1.29552	0.0112948	0.392454	Down	1.15493	1.9721	2.51063	2.25086	1.28445	3.53921	5.43669	9.78759	3.06672	0.965011	127008618	sulfotransferase 1B1-like	GO:0005829,GO:0004062,GO:0008146,GO:0050427,GO:0006576,GO:0030855,GO:0006068,GO:0009812,GO:0018958,GO:0008202,GO:0051923,GO:0042403,GO:0006805	cytosol|aryl sulfotransferase activity|sulfotransferase activity|3'-phosphoadenosine 5'-phosphosulfate metabolic process|cellular biogenic amine metabolic process|epithelial cell differentiation|ethanol catabolic process|flavonoid metabolic process|phenol-containing compound metabolic process|steroid metabolic process|sulfation|thyroid hormone metabolic process|xenobiotic metabolic process	ko00140	Steroid hormone biosynthesis
LOC127008639	689.221	264.112	1114.33	4.21884	2.07684	0.0241719	0.49772	Up	28.7516	1.69389	1.85712	1.23266	1.59482	1.61209	2.03201	1.49068	2.18115	1.67494	127008639	uncharacterized LOC127008639
LOC127008640	83.73	1.01651	166.443	164.23	7.35957	3.17787e-05	0.0101327	Up	7.36938	0.0315823	0.0440861	0.00866503	0.0560996	0	0.0100771	0.00972356	0.00889712	0.0214642	127008640	carbohydrate sulfotransferase 11-like	GO:0000139,GO:0016021,GO:0047756,GO:0001537,GO:0050659,GO:0008146,GO:0016051,GO:0051216,GO:0002063,GO:0030206,GO:0030204,GO:0048589,GO:0042733,GO:0030326,GO:0048704,GO:0048703,GO:0043066,GO:0030512,GO:0033037,GO:0036342,GO:0009791,GO:0042127,GO:0007585	Golgi membrane|integral component of membrane|chondroitin 4-sulfotransferase activity|N-acetylgalactosamine 4-O-sulfotransferase activity|N-acetylgalactosamine 4-sulfate 6-O-sulfotransferase activity|sulfotransferase activity|carbohydrate biosynthetic process|cartilage development|chondrocyte development|chondroitin sulfate biosynthetic process|chondroitin sulfate metabolic process|developmental …	ko00532	Glycosaminoglycan biosynthesis - chondroitin sulfate / dermatan sulfate
LOC127008647	277.702	174.619	380.785	2.17997	1.12431	0.00843386	0.36434	Up	18.5497	8.52495	11.8443	5.65568	4.17821	2.31912	5.15816	6.5836	4.55417	4.62146	127008647	peptidyl-prolyl cis-trans isomerase FKBP10-like
LOC127008695	16.3131	29.0182	3.60799	0.126725	-2.98023	0.000889345	0.125015	Down	0.00847234	0	0.00775471	0.0914503	0.0493394	0.22414	0.505178	0.111174	0.289525	0.132144	127008695	glutamate receptor ionotropic%2C kainate 4-like	GO:0030054,GO:0030425,GO:0005783,GO:0098978,GO:0098686,GO:0099061,GO:0099056,GO:0032983,GO:0005634,GO:0043204,GO:0005886,GO:0045211,GO:0042734,GO:0043195,GO:0008066,GO:0042802,GO:0015277,GO:0015276,GO:0030165,GO:0017124,GO:1904315,GO:0071333,GO:0051649,GO:0060079,GO:0050804,GO:0043525,GO:0006621,GO:0043113,GO:0031630,GO:0035249	cell junction|dendrite|endoplasmic reticulum|glutamatergic synapse|hippocampal mossy fiber to CA3 synapse|integral component of postsynaptic density membrane|integral component of presynaptic membrane|kainate selective glutamate receptor complex|nucleus|perikaryon|plasma membrane|postsynaptic membrane|presynaptic membrane|terminal bouton|glutamate receptor activity|identical protein binding|kaina…
LOC127008867	3.03332	0.618783	5.44785	8.91706	3.15657	0.0383166	0.553332	Up	0.116846	0	0.0267372	0.0613099	0.0567051	0	0.0101859	0.00982852	0	0.0108479	127008867	nucleolar protein dao-5-like
LOC127008968	37.0715	0.816236	73.3268	89.9643	6.49128	0.0290589	0.52254	Up	8.99857	0	0	0	0	0.111049	0	0	0	0	127008968	larval cuticle protein A2B-like
LOC127008971	21.0878	35.9849	6.19074	0.173352	-2.52822	0.0457252	0.568252	Down	0.0333386	0.0121445	0.0508579	0.259896	0	0.364556	1.33687	0.23556	0.123165	0	127008971	neogenin-like	GO:0009986,GO:0005794,GO:0005887,GO:0097708,GO:0016020,GO:0043025,GO:0005654,GO:0005886,GO:0098797,GO:0070700,GO:0045296,GO:0039706,GO:0038023,GO:0007411,GO:0007155,GO:0055072,GO:0007520,GO:0048681,GO:1901215,GO:0050709,GO:0001764,GO:0030513,GO:0048679,GO:2001222,GO:0006355	cell surface|Golgi apparatus|integral component of plasma membrane|intracellular vesicle|membrane|neuronal cell body|nucleoplasm|plasma membrane|plasma membrane protein complex|BMP receptor binding|cadherin binding|co-receptor binding|signaling receptor activity|axon guidance|cell adhesion|iron ion homeostasis|myoblast fusion|negative regulation of axon regeneration|negative regulation of neuron …
LOC127009077	7.44264	13.7675	1.11776	0.0818826	-3.6103	0.0451391	0.566928	Down	0	0.00855293	0.0286539	0	0.00759628	0	0.106432	0.426591	0	0.00871921	127009077	uncharacterized abhydrolase domain-containing protein DDB_G0269086-like
LOC127009269	79.2875	112.689	45.8862	0.407569	-1.29488	0.0352047	0.545944	Down	0.254883	0.154747	0.408265	0.292953	0.522265	1.51344	0.57029	1.14344	0.771616	0.0709899	127009269	insulin receptor-like
LOC127009325	14.6698	6.02254	23.3171	3.86727	1.95132	0.00320825	0.252659	Up	0.49895	0.280896	0.484365	0.0952009	0.381553	0.0799998	0.0316329	0.106831	0.111715	0.134756	127009325	sodium/nucleoside cotransporter 2-like	GO:0005789,GO:0005887,GO:0005886,GO:0005337,GO:0005415,GO:0015390,GO:0015389,GO:1901642,GO:0015860,GO:0015864	endoplasmic reticulum membrane|integral component of plasma membrane|plasma membrane|nucleoside transmembrane transporter activity|nucleoside:sodium symporter activity|purine-specific nucleoside:sodium symporter activity|pyrimidine- and adenine-specific:sodium symporter activity|nucleoside transmembrane transport|purine nucleoside transmembrane transport|pyrimidine nucleoside transport
LOC127009328	13.9746	2.24952	25.6996	11.4395	3.51595	0.0327885	0.535413	Up	2.0514	0.0201967	0	0.149613	0.0179377	0	0.0386655	0.130581	0	0.0411787	127009328	boophilin-H2-like	GO:0005604,GO:0008233,GO:0004867,GO:0000902,GO:0009792,GO:0048598,GO:0032504,GO:0002119	basement membrane|peptidase activity|serine-type endopeptidase inhibitor activity|cell morphogenesis|embryo development ending in birth or egg hatching|embryonic morphogenesis|multicellular organism reproduction|nematode larval development
LOC127009346	4.40259	8.46044	0.34474	0.047351	-4.40046	0.0123101	0.412642	Down	0	0	0.0166436	0	0	0	0.0475545	0.201899	0.0587805	0.0810327	127009346	retinol dehydrogenase 13-like	GO:0005743,GO:0052650,GO:0042462,GO:0009644,GO:0010842	mitochondrial inner membrane|NADP-retinol dehydrogenase activity|eye photoreceptor cell development|response to high light intensity|retina layer formation
LOC127009461	336.029	123.662	548.397	4.43411	2.14865	0.00181362	0.188171	Up	13.9814	0.526305	1.74256	1.57034	1.98661	1.14668	1.53499	0.645623	0.722799	0.729354	127009461	major facilitator superfamily domain-containing protein 6-like	GO:0016021	integral component of membrane
LOC127009464	2.40155	0	4.80309	26.0091	4.70094	0.0421457	0.561689	Up	0.00745745	0.00814974	0	0.0335398	0.130287	0	0	0	0	0	127009464	sodium- and chloride-dependent glycine transporter 1-like	GO:0005887,GO:0005886,GO:0098793,GO:0005283,GO:0015187,GO:0005328,GO:0061537	integral component of plasma membrane|plasma membrane|presynapse|amino acid:sodium symporter activity|glycine transmembrane transporter activity|neurotransmitter:sodium symporter activity|glycine secretion, neurotransmission
LOC127009533	13.8343	27.3238	0.34474	0.013094	-6.25495	0.011286	0.392454	Down	0	0	0.0377844	0	0	0	0	0	2.82138	0.0229951	127009533	uncharacterized LOC127009533
LOC127009542	2.23324	0.404224	4.06227	9.92836	3.31156	0.0465222	0.568252	Up	0.0407748	0.01114	0.130624	0.00916922	0.0197879	0	0.0106634	0.0102893	0	0	127009542	von Willebrand factor A domain-containing protein 7-like	GO:0005576	extracellular region
LOC127009619	113.761	13.624	213.897	15.7099	3.9736	0.00849854	0.36434	Up	16.4307	0.0188415	0.0157806	0.496264	0.368149	0.182448	0.108213	0.104417	0.143313	0.672272	127009619	uncharacterized LOC127009619
LOC127009819	24.4766	48.9533	0	1.31629e-07	-22.857	4.36786e-14	1.14202e-10	Down	0	0	0	0	0	10.8198	0	0	0.0395118	0	127009819	methyltransferase-like protein 27
LOC127009926	944.861	1343.27	546.452	0.406783	-1.29767	0.0302521	0.528938	Down	1.15583	1.07335	1.8657	0.827124	2.84606	1.39785	1.26568	1.97128	12.5735	2.18843	127009926	sacsin-like	GO:0005737,GO:0050750	cytoplasm|low-density lipoprotein particle receptor binding
LOC127009998	32.8367	46.8346	18.8388	0.40499	-1.30404	0.0390132	0.553332	Down	0.0317451	0.023128	0.104118	0.0809049	0.0154058	0.148371	0.251827	0.0640859	0.0561958	0.117888	127009998	potassium channel subfamily K member 6-like	GO:0016324,GO:0030054,GO:0030425,GO:0016021,GO:0005887,GO:0043204,GO:0034705,GO:0055037,GO:0045202,GO:0005267,GO:0022841,GO:0005272,GO:0071805,GO:0060075,GO:0035725	apical plasma membrane|cell junction|dendrite|integral component of membrane|integral component of plasma membrane|perikaryon|potassium channel complex|recycling endosome|synapse|potassium channel activity|potassium ion leak channel activity|sodium channel activity|potassium ion transmembrane transport|regulation of resting membrane potential|sodium ion transmembrane transport
LOC127010017	55.8761	74.7093	37.0429	0.497491	-1.00726	0.0426732	0.561689	Down	0.0502573	0.235383	0.368003	0.374567	0.320551	0.835737	0.593327	0.514535	0.25861	0.551906	127010017	protein amalgam-like	GO:0031225,GO:0005886,GO:0007155	anchored component of membrane|plasma membrane|cell adhesion
LOC127010032	10.7454	18.6536	2.83716	0.15547	-2.68529	0.0107568	0.387393	Down	0	0.0177719	0.148848	0.0585114	0.0157841	0.34418	0.357244	0.0164148	0.285373	0.561638	127010032	alpha-amylase-like	GO:0004556,GO:0103025,GO:0046872,GO:0005975	alpha-amylase activity|alpha-amylase activity (releasing maltohexaose)|metal ion binding|carbohydrate metabolic process	ko00500,ko04972,ko04973	Starch and sucrose metabolism|Pancreatic secretion|Carbohydrate digestion and absorption
LOC127010092	215.789	125.082	306.496	2.45038	1.29301	0.00130061	0.158985	Up	9.73291	1.82814	4.08306	5.6237	4.32975	2.7537	2.84585	1.62032	1.87276	1.75073	127010092	probable dolichyl pyrophosphate Glc1Man9GlcNAc2 alpha-1%2C3-glucosyltransferase	GO:0005789,GO:0016021,GO:0000033,GO:0042281,GO:0006490,GO:0006487	endoplasmic reticulum membrane|integral component of membrane|alpha-1,3-mannosyltransferase activity|dolichyl pyrophosphate Man9GlcNAc2 alpha-1,3-glucosyltransferase activity|oligosaccharide-lipid intermediate biosynthetic process|protein N-linked glycosylation	ko00510	N-Glycan biosynthesis
LOC127010233	13.6836	0.38723	26.98	65.5967	6.03555	0.00491852	0.301877	Up	0.441621	0	0	0	2.83376	0.0259629	0	0	0.0226599	0	127010233	myb/SANT-like DNA-binding domain-containing protein 3
LOC127010338	3575.38	33.1395	7117.61	214.74	7.74645	5.57152e-05	0.0166464	Up	271.706	0.18754	0.0448781	0.00735057	0.142768	0.32861	0.102581	0.230959	0.53587	0.182082	127010338	uncharacterized LOC127010338	GO:0005829,GO:0004089,GO:0008270,GO:0032849,GO:0032230,GO:2001225	cytosol|carbonate dehydratase activity|zinc ion binding|positive regulation of cellular pH reduction|positive regulation of synaptic transmission, GABAergic|regulation of chloride transport
LOC127010350	38.4219	55.4678	21.376	0.388409	-1.36435	0.00271523	0.236224	Down	0.174707	0.35003	1.01276	0.785744	0.847851	1.54066	1.46206	2.05737	1.69426	1.49222	127010350	tumor protein p63-regulated gene 1-like protein	GO:0044305,GO:0030054,GO:0005737,GO:0008021,GO:0030672,GO:0051966	calyx of Held|cell junction|cytoplasm|synaptic vesicle|synaptic vesicle membrane|regulation of synaptic transmission, glutamatergic
LOC127010352	4.62036	0.204059	9.03665	32.7115	5.03173	0.049387	0.581131	Up	0	0.702777	0	0	0.323644	0.0252044	0	0	0	0	127010352	adenosine deaminase-like	GO:0030054,GO:0060205,GO:0005829,GO:0009897,GO:0005764,GO:0004000,GO:0008270,GO:0006154,GO:0043103,GO:0046103,GO:0060169,GO:0009117,GO:0009168,GO:0042110	cell junction|cytoplasmic vesicle lumen|cytosol|external side of plasma membrane|lysosome|adenosine deaminase activity|zinc ion binding|adenosine catabolic process|hypoxanthine salvage|inosine biosynthetic process|negative regulation of adenosine receptor signaling pathway|nucleotide metabolic process|purine ribonucleoside monophosphate biosynthetic process|T cell activation	ko00230,ko05340	Purine metabolism|Primary immunodeficiency
LOC127010465	12.7844	1.37606	24.1928	17.4925	4.12866	0.0164554	0.446938	Up	3.02607	0.334039	0.111909	0	0	0	0.1279	0.0308532	0.0564618	0	127010465	uncharacterized LOC127010465

## Sheet: Supplementary Table S2
Supplementary Table S2. The identification results of differentially expressed proteins (DEPs)
Accession	Gene Name	Description	Unique peptides	Average(GCP)	Average(GBL)	log2FoldChange	FoldChange	Regulation	p-value	q-value	GCP1	GCP2	GCP3	GCP4	GCP5	GBL1	GBL2	GBL3	GBL4	GBL5	Product	Gene_Name	K_number	GO_id	GO_term	pathway	pathway_description	PFAM_Family	PFAM_Type	PFAM_Name	InterPro_id	InterPro_ENTRY_TYPE	InterPro_ENTRY_NAME	Subcellular_location
A0A516EYV7	TAK1	mitogen-activated protein kinase kinase kinase	1	10.1759	21.2733	-11.0974	0.000456392	Down	1.05162e-14	5.37906e-11	10	10.2193	10.3541	10.14	10.1661	21.3978	21.2848	21.3101	21.3258	21.0481	mitogen-activated protein kinase kinase kinase	TAK1	K04427	GO:0006955,GO:0007254,GO:0043123,GO:0005524,GO:0000287,GO:0004709	immune response|JNK cascade|positive regulation of canonical NF-kappaB signal transduction|ATP binding|magnesium ion binding|MAP kinase kinase kinase activity	ko04010,ko04013,ko04310,ko04064,ko04668,ko04152,ko04140,ko04214,ko04520,ko04613,ko04620,ko04624,ko04621,ko04622,ko04660,ko04657,ko04380,ko05170,ko05161,ko05171,ko05162,ko05168,ko05169,ko05130,ko05132,ko05131,ko05135,ko05145,ko05140,ko05417,ko05418,ko04936	MAPK signaling pathway|MAPK signaling pathway - fly|Wnt signaling pathway|NF-kappa B signaling pathway|TNF signaling pathway|AMPK signaling pathway|Autophagy - animal|Apoptosis - fly|Adherens junction|Neutrophil extracellular trap formation|Toll-like receptor signaling pathway|Toll and Imd signaling pathway|NOD-like receptor signaling pathway|RIG-I-like receptor signaling pathway|T cell receptor …	PF07714	domain	Protein tyrosine and serine/threonine kinase	IPR011009,IPR017421,IPR000719,IPR017441,IPR001245,IPR008271	Homologous_superfamily|Family|Domain|Binding_site|Domain|Active_site	Protein kinase-like domain superfamily|Mitogen-activated protein (MAP) kinase kinase kinase 7-like|Protein kinase domain|Protein kinase, ATP binding site|Serine-threonine/tyrosine-protein kinase, catalytic domain|Serine/threonine-protein kinase, active site
A0A5B7CZK9	E2C01_007242	Uncharacterized protein	1	23.7696	10.2023	13.5673	12138.7	Up	1.71487e-13	4.38579e-10	24.1419	23.3789	23.5137	23.9791	23.8345	10.1577	10.2242	10.2261	10.1703	10.2333	Uncharacterized protein	E2C01_007242
A0A5B7DJN8	E2C01_014358	Uncharacterized protein	1	10.1759	24.5449	-14.369	4.72617e-05	Down	6.33523e-12	1.08016e-08	10	10.2193	10.3541	10.14	10.1661	25.1519	24.1567	24.1701	25.0683	24.1773	Uncharacterized protein	E2C01_014358
A0A5B7EMZ7	E2C01_027738	Uncharacterized protein	1	10.1759	19.5278	-9.35186	0.00153041	Down	3.58337e-11	4.58223e-08	10	10.2193	10.3541	10.14	10.1661	19.7567	19.8125	19.1096	19.0538	19.9061	Uncharacterized protein	E2C01_027738
I6LRV5		Prohibitin	1	19.701	10.2023	9.49874	723.445	Up	2.2012e-10	2.25182e-07	19.092	19.7965	20.4368	19.232	19.9479	10.1577	10.2242	10.2261	10.1703	10.2333	Prohibitin		K17080	GO:0007005,GO:0005743	mitochondrion organization|mitochondrial inner membrane			PF01145	family	SPFH domain / Band 7 family	IPR001107,IPR036013,IPR000163	Domain|Homologous_superfamily|Family	Band 7 domain|Band 7/SPFH domain superfamily|Prohibitin	Mitochondrion
A0A5B7HMQ4	E2C01_068553	Uncharacterized protein	1	10.1759	19.8992	-9.72326	0.00118306	Down	1.22529e-09	9.19975e-07	10	10.2193	10.3541	10.14	10.1661	19.4935	19.2166	20.6437	19.506	20.636	Uncharacterized protein	E2C01_068553
A0A8J4XU73	Cyp6a17	Putative cytochrome P450 6a17	1	10.1759	17.2148	-7.03889	0.00760471	Down	1.25901e-09	9.19975e-07	10	10.2193	10.3541	10.14	10.1661	17.0473	16.8143	17.8749	16.7603	17.5771	Putative cytochrome P450 6a17	Cyp6a17		GO:0005789,GO:0020037,GO:0005506,GO:0004497,GO:0016705	endoplasmic reticulum membrane|heme binding|iron ion binding|monooxygenase activity|oxidoreductase activity, acting on paired donors, with incorporation or reduction of molecular oxygen			PF00067	domain	Cytochrome P450	IPR001128,IPR002402,IPR036396	Family|Family|Homologous_superfamily	Cytochrome P450|Cytochrome P450, E-class, group II|Cytochrome P450 superfamily	Membrane;Microsome
A0A5B7D0B5	nudt18	8-oxo-dGDP phosphatase NUDT18	1	10.1759	17.5612	-7.38529	0.00598144	Down	1.72259e-09	1.10138e-06	10	10.2193	10.3541	10.14	10.1661	17.1153	17.2175	17.1836	18.2399	18.0496	8-oxo-dGDP phosphatase NUDT18	nudt18	K17817	GO:0044715,GO:0044716,GO:0000287	8-oxo-dGDP phosphatase activity|8-oxo-GDP phosphatase activity|magnesium ion binding
A0A8J4YP63	kri1	Protein KRI1	1	10.1759	17.6391	-7.46322	0.00566693	Down	2.22268e-09	1.26322e-06	10	10.2193	10.3541	10.14	10.1661	18.2551	17.277	17.1286	18.2488	17.286	Protein KRI1	kri1		GO:0000447,GO:0030686,GO:0005730	endonucleolytic cleavage in ITS1 to separate SSU-rRNA from 5.8S rRNA and LSU-rRNA from tricistronic rRNA transcript (SSU-rRNA, 5.8S rRNA, LSU-rRNA)|90S preribosome|nucleolus			PF10545	domain	Alcohol dehydrogenase transcription factor Myb/SANT-like	IPR018034,IPR006578	Family|Domain	KRR1 interacting protein 1|MADF domain
A0A5B7JNY6	E2C01_093114	Uncharacterized protein	1	10.1759	17.6931	-7.51717	0.00545892	Down	7.60053e-09	3.88767e-06	10	10.2193	10.3541	10.14	10.1661	17.019	17.3457	18.2784	17.2918	18.5303	Uncharacterized protein	E2C01_093114		GO:0016020	membrane
A0A5B7HMS6	cspB_2	Cold shock-like protein CspB	1	10.1759	18.1345	-7.95864	0.00401987	Down	8.92511e-08	4.15018e-05	10	10.2193	10.3541	10.14	10.1661	17.6241	17.9797	17.3281	17.9258	19.8149	Cold shock-like protein CspB	cspB_2		GO:0003676	nucleic acid binding			PF00313	domain	'Cold-shock' DNA-binding domain	IPR011129,IPR019844,IPR002059,IPR012340	Domain|Domain|Domain|Homologous_superfamily	Cold shock domain|Cold-shock (CSD) domain|Cold-shock protein, DNA-binding|Nucleic acid-binding, OB-fold
A0A5B7DQ82	E2C01_016306	Uncharacterized protein	1	10.1759	17.219	-7.04309	0.00758259	Down	7.1862e-07	0.000306312	10	10.2193	10.3541	10.14	10.1661	15.6119	17.1012	17.103	18.776	17.5028	Uncharacterized protein	E2C01_016306
A0A0P4WBH3		Trimethylguanosine synthase	1	10.1759	16.7929	-6.61703	0.0101877	Down	8.91849e-07	0.000350908	10	10.2193	10.3541	10.14	10.1661	17.1425	18.2999	15.2699	16.5947	16.6577	Trimethylguanosine synthase		K14292	GO:0005634,GO:0071164	nucleus|RNA cap trimethylguanosine synthase activity			PF09445	family	RNA cap guanine-N2 methyltransferase	IPR019012,IPR029063	Family|Homologous_superfamily	RNA cap guanine-N2 methyltransferase|S-adenosyl-L-methionine-dependent methyltransferase superfamily
A0A8J4YL62	mRpL19	Large ribosomal subunit protein bL19m	1	16.5992	10.2023	6.3969	84.2671	Up	2.24724e-06	0.000821046	16.2583	17.8129	16.6123	14.7838	17.5287	10.1577	10.2242	10.2261	10.1703	10.2333	Large ribosomal subunit protein bL19m	mRpL19	K02884	GO:0006412,GO:0022625,GO:0005762,GO:0003735	translation|cytosolic large ribosomal subunit|mitochondrial large ribosomal subunit|structural constituent of ribosome	ko03010	Ribosome	PF01245	family	Ribosomal protein L19	IPR001857,IPR038657,IPR008991	Family|Homologous_superfamily|Homologous_superfamily	Large ribosomal subunit protein bL19|Large ribosomal subunit protein bL19 superfamily|Translation protein SH3-like domain superfamily
A0A8J4Y3V7	GWK47_048471	Uncharacterized protein	1	21.0583	10.2023	10.856	1853.45	Up	2.67e-06	0.00091047	18.631	21.715	19.4225	21.6357	23.8873	10.1577	10.2242	10.2261	10.1703	10.2333	Uncharacterized protein	GWK47_048471		GO:0016020	membrane
A0A5B7HLX0	E2C01_065443	Uncharacterized protein	1	10.1759	18.8887	-8.71285	0.00238326	Down	3.20583e-06	0.00102486	10	10.2193	10.3541	10.14	10.1661	18.9151	16.0618	20.313	20.1632	18.9906	Uncharacterized protein	E2C01_065443
A0A5B7G3Q7	dlat-1_1	Dihydrolipoyllysine-residue acetyltransferase component of pyruvate dehydrogenase complex, mitochondrial	1	17.9568	10.2023	7.75446	215.935	Up	4.67433e-06	0.00140642	16.6529	17.5201	20.7504	17.4706	17.3898	10.1577	10.2242	10.2261	10.1703	10.2333	Dihydrolipoyllysine-residue acetyltransferase component of pyruvate dehydrogenase complex, mitochondrial	dlat-1_1		GO:0016740	transferase activity
H1ZRP7	h3	Histone H3 (Fragment)	1	16.0055	17.9454	-1.9399	0.260634	Down	8.51708e-06	0.00242027	16.6032	15.9651	15.9831	15.8797	15.5962	18.2456	17.7757	17.9842	17.666	18.0552	Histone H3 (Fragment)	h3		GO:0000786,GO:0005634,GO:0003677,GO:0046982,GO:0030527	nucleosome|nucleus|DNA binding|protein heterodimerization activity|structural constituent of chromatin			PF00125	domain	Core histone H2A/H2B/H3/H4	IPR009072,IPR007125,IPR000164	Homologous_superfamily|Domain|Family	Histone-fold|Histone H2A/H2B/H3|Histone H3/CENP-A
A0A0P4W558		MCM domain-containing protein	1	10.1759	21.9687	-11.7928	0.00028184	Down	1.01253e-05	0.00272583	10	10.2193	10.3541	10.14	10.1661	17.1751	23.351	23.3106	23.367	22.64	MCM domain-containing protein			GO:0000727,GO:0005524,GO:0003677,GO:0017116	double-strand break repair via break-induced replication|ATP binding|DNA binding|single-stranded DNA helicase activity			PF00493	domain	MCM P-loop domain	IPR031327,IPR001208,IPR027417	Family|Domain|Homologous_superfamily	Mini-chromosome maintenance protein|MCM domain|P-loop containing nucleoside triphosphate hydrolase
A0A5B7FLA4	E2C01_040002	Uncharacterized protein	1	23.5131	10.2023	13.3108	10161.1	Up	1.19054e-05	0.00304481	24.4881	25.6757	18.0146	24.9724	24.4146	10.1577	10.2242	10.2261	10.1703	10.2333	Uncharacterized protein	E2C01_040002
A0A5B7J8K4	E2C01_085326	Uncharacterized protein	1	23.1521	11.436	11.7161	3364.41	Up	1.4456e-05	0.00352107	23.2444	22.8109	24.2319	22.7316	22.7417	10.1577	10.2242	10.2261	16.3386	10.2333	Uncharacterized protein	E2C01_085326
A0A5B7E5T5	Tet_1	Methylcytosine dioxygenase TET	1	15.8576	18.8229	-2.96523	0.128049	Down	1.86671e-05	0.0043401	15.5242	15.5232	15.658	16.835	15.7477	19.4664	18.4374	18.5403	19.2239	18.4465	Methylcytosine dioxygenase TET	Tet_1	K24309	GO:0006211,GO:0080111,GO:0032259,GO:0045944,GO:0005694,GO:0005634,GO:0070579,GO:0008168,GO:0008270	5-methylcytosine catabolic process|DNA demethylation|methylation|positive regulation of transcription by RNA polymerase II|chromosome|nucleus|5-methylcytosine dioxygenase activity|methyltransferase activity|zinc ion binding			PF12851	domain	Oxygenase domain of the 2OGFeDO superfamily	IPR024779,IPR040175,IPR046942	Domain|Family|Domain	2OGFeDO JBP1/TET, oxygenase domain|Methylcytosine dioxygenase TET1/2/3|Methylcytosine dioxygenase TET1-3, oxygenase domain
A0A0P4WFA7		Ion transport domain-containing protein	1	10.1759	17.9078	-7.73196	0.00470379	Down	3.27122e-05	0.0072749	10	10.2193	10.3541	10.14	10.1661	20.7259	18.5638	16.1346	18.5099	15.6051	Ion transport domain-containing protein			GO:0016020	membrane			PF00023,PF13637	repeat|repeat	Ankyrin repeat|Ankyrin repeats (many copies)	IPR002110,IPR036770	Repeat|Homologous_superfamily	Ankyrin repeat|Ankyrin repeat-containing domain superfamily
A0A5B7KAF4	E2C01_099228	Uncharacterized protein	1	10.1759	18.9153	-8.73943	0.00233974	Down	6.72726e-05	0.0143375	10	10.2193	10.3541	10.14	10.1661	20.0348	20.4058	20.2741	14.3165	19.5453	Uncharacterized protein	E2C01_099228		GO:0016020	membrane
A0A5B7D6D4	E2C01_009660	Uncharacterized protein	1	17.6723	14.6392	3.0331	8.18567	Up	0.000132822	0.0261301	17.3047	17.4139	18.4297	17.4125	17.8005	15.9404	13.5316	14.4154	14.8858	14.4227	Uncharacterized protein	E2C01_009660
A0A5B7K0N7	E2C01_097536	Uncharacterized protein	1	11.2847	18.8417	-7.55702	0.00531021	Down	0.000159339	0.030186	10	10.2193	10.3541	10.14	15.7103	18.3995	18.466	19.4139	19.4732	18.456	Uncharacterized protein	E2C01_097536		GO:0016020	membrane
A0A5B7D602	E2C01_009520	Uncharacterized protein	1	18.6967	21.1502	-2.45357	0.182558	Down	0.000231229	0.0379029	19.42	19.2258	17.4672	18.5772	18.7931	21.6154	21.3091	21.4008	20.6813	20.7444	Uncharacterized protein	E2C01_009520
A0A5B7GML8	E2C01_052294	Uncharacterized protein	1	17.4634	10.2023	7.26111	153.395	Up	0.000237125	0.0379029	18.7555	18.6736	18.2478	18.7829	12.8572	10.1577	10.2242	10.2261	10.1703	10.2333	Uncharacterized protein	E2C01_052294
A0A8J5D1P8	DIP2A	Disco-interacting protein 2 A	3	11.1996	17.7034	-6.50373	0.01102	Down	0.000262244	0.0402176	10	15.3379	10.3541	10.14	10.1661	17.9625	17.2872	17.8403	18.1304	17.2963	Disco-interacting protein 2 A	DIP2A		GO:0006633,GO:0005829,GO:0005886,GO:0070566	fatty acid biosynthetic process|cytosol|plasma membrane|adenylyltransferase activity			PF00501	family	AMP-binding enzyme	IPR045851,IPR000873,IPR042099,IPR037337	Homologous_superfamily|Domain|Homologous_superfamily|Domain	AMP-binding enzyme, C-terminal domain superfamily|AMP-dependent synthetase/ligase domain|ANL, N-terminal domain|Dip2-like domain
A0A8J4XTB1	GWK47_015526	Uncharacterized protein	1	12.2584	20.693	-8.43453	0.00289037	Down	0.000267331	0.0402176	17.0553	10.2193	10.3541	13.4974	10.1661	21.1286	20.2779	21.0196	20.7517	20.287	Uncharacterized protein	GWK47_015526
A0A5B7GME0	E2C01_052622	Uncharacterized protein	1	10.9961	16.7945	-5.79846	0.0179676	Down	0.000298326	0.0423871	10	14.3201	10.3541	10.14	10.1661	16.5386	16.6681	15.6464	16.6142	18.5053	Uncharacterized protein	E2C01_052622
A0A0P4W0E6		serine C-palmitoyltransferase	1	16.5115	13.9028	2.60871	6.09958	Up	0.000311301	0.0429273	16.6217	16.8488	16.4673	15.8813	16.7383	15.2991	13.6941	12.843	13.9746	13.7031	serine C-palmitoyltransferase		K00654	GO:0046513,GO:0046512,GO:0016020,GO:0017059,GO:0030170,GO:0004758	ceramide biosynthetic process|sphingosine biosynthetic process|membrane|serine C-palmitoyltransferase complex|pyridoxal phosphate binding|serine C-palmitoyltransferase activity	ko00600,ko04071,ko04138	Sphingolipid metabolism|Sphingolipid signaling pathway|Autophagy - yeast	PF00155	domain	Aminotransferase class I and II	IPR001917,IPR004839,IPR015424,IPR015421,IPR015422	Binding_site|Domain|Homologous_superfamily|Homologous_superfamily|Homologous_superfamily	Aminotransferase, class-II, pyridoxal-phosphate binding site|Aminotransferase, class I/classII|Pyridoxal phosphate-dependent transferase|Pyridoxal phosphate-dependent transferase, major domain|Pyridoxal phosphate-dependent transferase, small domain
A0A0P4WN15		Saccharopine dehydrogenase-like C-terminal domain-containing protein	1	19.2996	11.3779	7.9217	242.477	Up	0.000318912	0.0429273	19.0375	20.3808	19.3915	20.5452	17.1431	10.1577	10.2242	10.2261	16.0483	10.2333	Saccharopine dehydrogenase-like C-terminal domain-containing protein		K14157	GO:0019878,GO:0005737,GO:0004753	lysine biosynthetic process via aminoadipic acid|cytoplasm|saccharopine dehydrogenase activity	ko00310	Lysine degradation	PF16653	domain	Saccharopine dehydrogenase C-terminal domain	IPR032095	Domain	Saccharopine dehydrogenase-like, C-terminal
A0A5B7G579	E2C01_046583	Uncharacterized protein	1	19.9974	11.2144	8.78298	440.496	Up	0.00035717	0.0468442	15.8844	20.7572	22.2981	20.5815	20.4656	10.1577	10.2242	10.2261	10.1703	15.2936	Uncharacterized protein	E2C01_046583	K22909
A0A5B7I5W1	E2C01_074529	Uncharacterized protein	1	11.2588	17.4885	-6.22974	0.0133248	Down	0.000397656	0.0504702	15.4144	10.2193	10.3541	10.14	10.1661	17.0544	17.1209	17.1179	17.7738	18.3756	Uncharacterized protein	E2C01_074529
A0A5B7HA83	E2C01_061010	Uncharacterized protein	1	11.6611	18.0266	-6.36554	0.0121278	Down	0.000404551	0.0504702	10	15.5648	10.3541	10.14	12.2466	17.6189	18.2948	17.526	17.6315	19.0619	Uncharacterized protein	E2C01_061010
A0A5B7EP44	PTPRD	Receptor-type tyrosine-protein phosphatase delta	1	11.2355	17.6624	-6.42696	0.0116223	Down	0.000503444	0.0613123	10	10.2193	10.3541	10.14	15.464	16.9755	17.5059	17.5077	16.9783	19.3448	Receptor-type tyrosine-protein phosphatase delta	PTPRD									IPR003961,IPR036116,IPR013783	Domain|Homologous_superfamily|Homologous_superfamily	Fibronectin type III|Fibronectin type III superfamily|Immunoglobulin-like fold
A0A5B7DA48	E2C01_010953	Uncharacterized protein	1	11.4164	19.28	-7.86366	0.0042934	Down	0.000693199	0.0822161	10	10.2193	10.3541	16.3423	10.1661	16.4996	20.6779	18.4313	20.5726	20.2186	Uncharacterized protein	E2C01_010953
A0A5B7G171	E2C01_044829	Uncharacterized protein	1	18.095	19.4526	-1.35759	0.390235	Down	0.000707235	0.0822161	18.5626	18.1082	17.8472	17.6331	18.3242	20.0973	19.2701	19.18	19.0317	19.6841	Uncharacterized protein	E2C01_044829
A0A0N7ZB53		protein kinase C	1	19.1943	11.9372	7.25707	152.967	Up	0.0007957	0.0881017	20.3965	19.701	19.5849	19.8994	16.3896	12.8062	10.2242	16.252	10.1703	10.2333	protein kinase C		K23691	GO:0035556,GO:0005634,GO:0005524,GO:0004697,GO:0031267	intracellular signal transduction|nucleus|ATP binding|diacylglycerol-dependent serine/threonine kinase activity|small GTPase binding	ko04151,ko04621,ko05135	PI3K-Akt signaling pathway|NOD-like receptor signaling pathway|Yersinia infection	PF02185,PF00069,PF00433	family|domain|family	Hr1 repeat|Protein kinase domain|Protein kinase C terminal domain	IPR000961,IPR035892,IPR011072,IPR036274,IPR011009,IPR017892,IPR037313,IPR000719,IPR017441,IPR008271	Domain|Homologous_superfamily|Domain|Homologous_superfamily|Homologous_superfamily|Domain|Domain|Domain|Binding_site|Active_site	AGC-kinase, C-terminal|C2 domain superfamily|HR1 rho-binding domain|HR1 repeat superfamily|Protein kinase-like domain superfamily|Protein kinase, C-terminal|Serine/threonine-protein kinase N, first HR1 domain|Protein kinase domain|Protein kinase, ATP binding site|Serine/threonine-protein kinase, active site	Nucleus
A0A5B7CVW4	E2C01_006268	Uncharacterized protein	1	16.9796	20.0344	-3.05482	0.120339	Down	0.000809536	0.0881017	17.1774	18.0408	17.1607	17.4518	15.0672	19.3811	20.7752	19.9084	19.4221	20.6851	Uncharacterized protein	E2C01_006268
A0A5B7EJB9	E2C01_026485	Uncharacterized protein	1	20.4107	11.8274	8.58332	383.563	Up	0.000829707	0.0884156	20.4664	19.4904	20.919	20.9503	20.2276	10.1577	10.2242	18.3516	10.1703	10.2333	Uncharacterized protein	E2C01_026485
A0A8J8WKV6	Pus10	tRNA pseudouridine(55) synthase	1	18.9945	11.5449	7.44957	174.801	Up	0.000880848	0.0919498	19.3884	18.8746	20.5858	17.3023	18.8213	10.1577	16.9373	10.2261	10.1703	10.2333	tRNA pseudouridine(55) synthase	Pus10	K07583	GO:0031119,GO:0009982,GO:0003723	tRNA pseudouridine synthesis|pseudouridine synthase activity|RNA binding			PF21238,PF21237	domain|domain	Pus10, C-terminal|Eukaryotic Pus10, N-terminal	IPR020103,IPR039894,IPR048741,IPR048742	Homologous_superfamily|Family|Domain|Domain	Pseudouridine synthase, catalytic domain superfamily|tRNA pseudouridine synthase Pus10-like|Pus10-like, C-terminal|Pus10, N-terminal, eukaryotes
A0A8J5BVP8	SLC9A9	Sodium/hydrogen exchanger	1	17.6216	15.5478	2.07381	4.20996	Up	0.00110592	0.110917	18.2977	17.3816	17.5164	18.4831	16.4294	14.8917	15.9844	15.7038	15.2981	15.8612	Sodium/hydrogen exchanger	SLC9A9	K12041	GO:0098719,GO:0007035,GO:0005769,GO:0000329,GO:0005770,GO:0005886,GO:0055038,GO:0015386,GO:0015385	sodium ion import across plasma membrane|vacuolar acidification|early endosome|fungal-type vacuole membrane|late endosome|plasma membrane|recycling endosome membrane|potassium:proton antiporter activity|sodium:proton antiporter activity	ko04260	Cardiac muscle contraction	PF00999	family	Sodium/hydrogen exchanger family	IPR006153,IPR018422,IPR004709,IPR002090	Domain|Family|Family|Family	Cation/H+ exchanger|Cation/H+ exchanger, CPA1 family|Na+/H+ exchanger|Sodium/hydrogen exchanger 6/7/9	Cell membrane;Endosome
A0A8J5D0U6	GWK47_040581	Reverse transcriptase zinc-binding domain-containing protein	1	11.6651	18.849	-7.18381	0.00687793	Down	0.00114854	0.112977	17.4463	10.2193	10.3541	10.14	10.1661	18.9412	18.432	18.4338	19.1115	19.3263	Reverse transcriptase zinc-binding domain-containing protein	GWK47_040581									IPR013785	Homologous_superfamily	Aldolase-type TIM barrel
A0A5B7FUI8	Ptchd3_3	Patched domain-containing protein 3	1	20.6197	12.5553	8.06436	267.68	Up	0.0011804	0.113919	20.3231	22.8469	20.8796	21.004	18.0448	10.1577	16.0208	16.1945	10.1703	10.2333	Patched domain-containing protein 3	Ptchd3_3		GO:0016020	membrane			PF02460	family	Patched family	IPR003392,IPR000731	Family|Domain	Protein patched/dispatched|Sterol-sensing domain
A0A5B7JRB1	E2C01_094769	Uncharacterized protein	1	16.7914	19.1714	-2.38003	0.192105	Down	0.00130891	0.121729	16.1446	16.074	17.5741	16.6617	17.5026	20.2404	18.8964	19.1313	19.5974	17.9917	Uncharacterized protein	E2C01_094769
A0A8J4Y590	GWK47_046800	BTB domain-containing protein	1	21.893	16.5169	5.37611	41.5307	Up	0.00142286	0.127683	19.7126	22.2488	24.5267	20.7815	22.1955	15.0439	15.1589	15.9448	17.1663	19.2706	BTB domain-containing protein	GWK47_046800									IPR011333	Homologous_superfamily	SKP1/BTB/POZ domain superfamily
A0A5B7EBF4	Crocc	Rootletin	1	11.7273	19.6252	-7.89793	0.00419262	Down	0.00155337	0.136991	17.7569	10.2193	10.3541	10.14	10.1661	21.2693	20.0901	19.9204	16.803	20.0432	Rootletin	Crocc	K16469
A0A5B7EBM5	PIK3AP1	Phosphoinositide 3-kinase adapter protein 1	1	11.2871	18.243	-6.95587	0.00805517	Down	0.00162627	0.140989	10	15.7755	10.3541	10.14	10.1661	18.9371	16.5586	19.8593	20.5004	15.3596	Phosphoinositide 3-kinase adapter protein 1	PIK3AP1		GO:0005829,GO:0005104,GO:0016301,GO:0005068	cytosol|fibroblast growth factor receptor binding|kinase activity|transmembrane receptor protein tyrosine kinase adaptor activity			PF14545	domain	Dof, BCAP, and BANK (DBB) motif,	IPR017893	Domain	DBB domain
A0A8J4YDG0	HMCT_0	Hemocytin	1	25.8344	13.148	12.6865	6591.83	Up	0.00165792	0.141338	27.296	27.3443	29.4324	17.8084	27.2911	10.1577	10.2242	10.2261	17.9536	17.1782	Hemocytin	HMCT_0		GO:0031012,GO:0005615	extracellular matrix|extracellular space			PF08742,PF01826,PF00094	domain|domain|domain	C8 domain|Trypsin Inhibitor like cysteine rich domain|von Willebrand factor type D domain	IPR036084,IPR002919,IPR014853,IPR001846	Homologous_superfamily|Domain|Domain|Domain	Serine protease inhibitor-like superfamily|Trypsin Inhibitor-like, cysteine rich domain|VWF/SSPO/Zonadhesin-like, cysteine-rich domain|von Willebrand factor, type D domain
A0A0N7Z9V8		PDZ domain-containing protein	1	18.4753	11.6755	6.7998	111.415	Up	0.00181738	0.152392	18.8347	18.1457	18.4379	18.1554	18.8027	10.1577	10.2242	17.5921	10.1703	10.2333	PDZ domain-containing protein		K20056					PF00595	domain	PDZ domain	IPR017379,IPR001478,IPR036034	Family|Domain|Homologous_superfamily	PDZ domain-containing protein GIPC1/2/3|PDZ domain|PDZ superfamily
A0A0P4W7Y8		Uncharacterized protein	1	15.1096	18.5446	-3.43493	0.0924662	Down	0.00185789	0.153276	13.5912	14.9913	15.126	15.1422	16.6975	18.6973	19.2745	19.2047	16.3	19.2463	Uncharacterized protein			GO:0009116,GO:0003824	nucleoside metabolic process|catalytic activity						IPR035994	Homologous_superfamily	Nucleoside phosphorylase superfamily
A0A5B7GTZ7	CD22_0	B-cell receptor CD22	1	19.0422	11.8005	7.24174	151.349	Up	0.00199143	0.159401	18.4462	19.4873	19.0459	18.5862	19.6456	10.1577	10.2242	10.2261	18.1612	10.2333	B-cell receptor CD22	CD22_0						PF13927	domain	Immunoglobulin domain	IPR007110,IPR036179,IPR013783,IPR003599,IPR003598	Domain|Homologous_superfamily|Homologous_superfamily|Domain|Domain	Immunoglobulin-like domain|Immunoglobulin-like domain superfamily|Immunoglobulin-like fold|Immunoglobulin subtype|Immunoglobulin subtype 2
A0A5B7FZ26	E2C01_043950	Uncharacterized protein	1	18.5194	19.5816	-1.06215	0.478918	Down	0.00199446	0.159401	19.1869	18.7557	18.2968	18.0827	18.2749	20.0011	19.2833	19.6016	19.645	19.3768	Uncharacterized protein	E2C01_043950
A0A5B7IN97	E2C01_081774	Uncharacterized protein	1	12.0823	20.4257	-8.34339	0.00307886	Down	0.00207823	0.16354	19.5319	10.2193	10.3541	10.14	10.1661	20.5619	20.4336	20.0357	20.655	20.4421	Uncharacterized protein	E2C01_081774
A0A5B7DMB2	E2C01_015742	Uncharacterized protein	1	19.7511	18.5889	1.16219	2.23797	Up	0.00213372	0.165036	19.8971	19.3659	20.5105	19.6696	19.3127	18.8124	18.1383	18.3825	18.9243	18.6872	Uncharacterized protein	E2C01_015742
A0A0N7ZCK5		Ninjurin-1	2	11.404	16.8964	-5.49232	0.022215	Down	0.00223538	0.166103	10	10.2193	10.3541	10.14	16.3068	16.7637	16.7129	17.5208	17.1434	16.341	Ninjurin-1			GO:0007155,GO:0042246,GO:0016020	cell adhesion|tissue regeneration|membrane			PF04923	family	Ninjurin	IPR007007	Family	Ninjurin	Membrane
A0A0N7ZAJ2		Pseudouridine synthase II N-terminal domain-containing protein	1	19.9521	11.9531	7.99904	255.829	Up	0.00224069	0.166103	19.6076	19.071	20.2532	19.0946	21.7341	10.1577	10.2242	10.2261	18.9241	10.2333	Pseudouridine synthase II N-terminal domain-containing protein			GO:0001522,GO:0006396,GO:0009982,GO:0003723	pseudouridine synthesis|RNA processing|pseudouridine synthase activity|RNA binding			PF01509	family	TruB family pseudouridylate synthase (N terminal domain)	IPR020103,IPR002501,IPR039048	Homologous_superfamily|Domain|Family	Pseudouridine synthase, catalytic domain superfamily|Pseudouridine synthase II, N-terminal|Mitochondrial pseudouridylate synthase Trub2
A0A5B7F5J7	Dek	Protein DEK	1	11.6187	18.5811	-6.96234	0.0080191	Down	0.00232344	0.167386	10	17.4336	10.3541	10.14	10.1661	18.9556	17.8842	17.4313	20.8965	17.7379	Protein DEK	Dek	K17046	GO:0006325,GO:2000779,GO:0005634,GO:0003677,GO:0042393	chromatin organization|regulation of double-strand break repair|nucleus|DNA binding|histone binding			PF08766	domain	DEK C terminal domain	IPR044198,IPR014876,IPR003034	Family|Domain|Domain	Protein DEK|DEK, C-terminal|SAP domain
A0A3S6C2J5	IF4G	Eukaryotic translation initiation factor 4 gamma 2	1	19.0641	17.8756	1.18854	2.27922	Up	0.00249756	0.16989	19.1567	19.2891	18.9931	18.8523	19.0295	18.8152	17.7659	17.1872	17.8905	17.7191	Eukaryotic translation initiation factor 4 gamma 2	IF4G	K03260	GO:0016281,GO:0003729,GO:0003743	eukaryotic translation initiation factor 4F complex|mRNA binding|translation initiation factor activity	ko05416	Viral myocarditis	PF02847,PF02854,PF02020	repeat|repeat|repeat	MA3 domain|MIF4G domain|eIF4-gamma/eIF5/eIF2-epsilon	IPR016024,IPR045208,IPR003891,IPR003890,IPR003307	Homologous_superfamily|Family|Domain|Domain|Domain	Armadillo-type fold|Initiation factor 4G|Initiation factor eIF-4 gamma, MA3|MIF4G-like, type 3|W2 domain
A0A5B7G256	E2C01_045072	Uncharacterized protein	1	15.6632	18.02	-2.35682	0.19522	Down	0.00260885	0.16989	14.8157	16.4911	17.1006	15.6618	14.2466	18.1668	17.811	18.3453	17.488	18.2887	Uncharacterized protein	E2C01_045072
A0A5B7CX92	Magi2_0	Membrane-associated guanylate kinase, WW and PDZ domain-containing protein 2	1	11.3853	16.4867	-5.10142	0.0291286	Down	0.00262291	0.16989	16.0472	10.2193	10.3541	10.14	10.1661	16.8827	15.7656	16.1703	16.8038	16.8113	Membrane-associated guanylate kinase, WW and PDZ domain-containing protein 2	Magi2_0	K05631	GO:0007165,GO:0005911,GO:0005737,GO:0016020,GO:0016301	signal transduction|cell-cell junction|cytoplasm|membrane|kinase activity	ko04015,ko04151,ko04530,ko05165	Rap1 signaling pathway|PI3K-Akt signaling pathway|Tight junction|Human papillomavirus infection	PF00625,PF00595,PF00397	domain|domain|domain	Guanylate kinase|PDZ domain|WW domain	IPR008145,IPR008144,IPR020590,IPR027417,IPR001478,IPR036034,IPR001202,IPR036020	Domain|Domain|Conserved_site|Homologous_superfamily|Domain|Homologous_superfamily|Domain|Homologous_superfamily	Guanylate kinase/L-type calcium channel beta subunit|Guanylate kinase-like domain|Guanylate kinase, conserved site|P-loop containing nucleoside triphosphate hydrolase|PDZ domain|PDZ superfamily|WW domain|WW domain superfamily	Membrane
A0A5B7G638	E2C01_046817	CHK kinase-like domain-containing protein	1	12.2701	21.3492	-9.07906	0.00184897	Down	0.00263779	0.16989	10	20.6903	10.3541	10.14	10.1661	20.8669	20.9334	21.456	21.7397	21.7498	CHK kinase-like domain-containing protein	E2C01_046817						PF02958	family	Ecdysteroid kinase-like family	IPR015897,IPR004119,IPR011009	Domain|Family|Homologous_superfamily	CHK kinase-like|Ecdysteroid kinase-like|Protein kinase-like domain superfamily
A0A8J4XS86	ENTPD5_1	Ectonucleoside triphosphate diphosphohydrolase 5	1	11.4963	17.27	-5.77366	0.0182791	Down	0.00268807	0.16989	10	16.8213	10.3541	10.14	10.1661	16.7945	17.4662	17.9009	16.807	17.3812	Ectonucleoside triphosphate diphosphohydrolase 5	ENTPD5_1		GO:0006487,GO:0005794,GO:0016787	protein N-linked glycosylation|Golgi apparatus|hydrolase activity			PF01150	family	GDA1/CD39 (nucleoside phosphatase) family	IPR000407	Family	Nucleoside phosphatase GDA1/CD39
A0A5B7F830	slc16a12_1	Monocarboxylate transporter 12	1	16.3589	17.4469	-1.08799	0.470416	Down	0.00277067	0.16989	16.7051	16.4811	15.9366	16.6939	15.9777	17.7331	17.2581	16.7786	17.7971	17.6675	Monocarboxylate transporter 12	slc16a12_1		GO:0016020,GO:0008028	membrane|monocarboxylic acid transmembrane transporter activity			PF07690	family	Major Facilitator Superfamily	IPR011701,IPR036259	Family|Homologous_superfamily	Major facilitator superfamily|MFS transporter superfamily	Membrane
A0A5B7DLF3	R3HDM1_0	R3H domain-containing protein 1	1	11.8777	19.1228	-7.24514	0.00659167	Down	0.00281616	0.16989	10	10.2193	10.3541	10.14	18.675	18.8452	18.9318	18.8816	19.4733	19.4823	R3H domain-containing protein 1	R3HDM1_0
A0A0P4W7X6		RRM domain-containing protein	1	11.4293	17.4813	-6.05201	0.0150718	Down	0.00284932	0.16989	10	10.2193	10.3541	16.407	10.1661	19.3642	16.4053	17.8544	18.3458	15.4368	RRM domain-containing protein			GO:0010468,GO:0005654,GO:0003723	regulation of gene expression|nucleoplasm|RNA binding			PF00076	domain	RNA recognition motif	IPR012677,IPR035979,IPR000504	Homologous_superfamily|Homologous_superfamily|Domain	Nucleotide-binding alpha-beta plait domain superfamily|RNA-binding domain superfamily|RNA recognition motif domain
A0A5B7EFD0	E2C01_025484	Uncharacterized protein	1	11.8016	18.533	-6.7314	0.00941122	Down	0.00286593	0.16989	18.1286	10.2193	10.3541	10.14	10.1661	18.2592	18.357	19.1152	18.2878	18.6458	Uncharacterized protein	E2C01_025484
A0A8J5CHU4	TMEM68	Transmembrane protein 68	2	12.2105	17.6844	-5.47389	0.0225007	Down	0.00290798	0.16989	14.2795	10.2193	16.2478	10.14	10.1661	18.1501	17.8681	17.8472	17.2923	17.2644	Transmembrane protein 68	TMEM68		GO:0016746	acyltransferase activity			PF01553	family	Acyltransferase	IPR002123	Domain	Phospholipid/glycerol acyltransferase
A0A5B7J2A5	E2C01_082998	Uncharacterized protein	1	15.3657	17.563	-2.19727	0.21805	Down	0.00297647	0.16989	15.4704	14.9579	15.3579	16.0892	14.953	16.2532	17.4557	17.4576	19.2442	17.4041	Uncharacterized protein	E2C01_082998
A0A5B7F6V6	E2C01_034647	Uncharacterized protein	1	21.3887	22.3946	-1.00593	0.497948	Down	0.00302933	0.16989	21.6193	21.2552	20.6776	21.952	21.4394	22.1669	22.1688	22.7316	22.3267	22.5792	Uncharacterized protein	E2C01_034647
A0A0P4VZ31		Protein transport protein Sec24A	1	17.3816	11.5769	5.8047	55.897	Up	0.00309922	0.16989	17.5624	16.7794	17.311	17.4921	17.7631	10.1577	17.0972	10.2261	10.1703	10.2333	Protein transport protein Sec24A		K14007	GO:0090110,GO:0006886,GO:0030127,GO:0070971,GO:0005789,GO:0005794,GO:0000149,GO:0008270	COPII-coated vesicle cargo loading|intracellular protein transport|COPII vesicle coat|endoplasmic reticulum exit site|endoplasmic reticulum membrane|Golgi apparatus|SNARE binding|zinc ion binding	ko04141,ko05130	Protein processing in endoplasmic reticulum|Pathogenic Escherichia coli infection	PF00626,PF08033,PF04815,PF04811,PF04810	domain|domain|domain|domain|domain	Gelsolin repeat|Sec23/Sec24 beta-sandwich domain|Sec23/Sec24 helical domain|Sec23/Sec24 trunk domain|Sec23/Sec24 zinc finger	IPR029006,IPR007123,IPR036180,IPR006900,IPR036175,IPR006896,IPR012990,IPR041742,IPR036465,IPR006895,IPR036174	Homologous_superfamily|Domain|Homologous_superfamily|Domain|Homologous_superfamily|Domain|Domain|Domain|Homologous_superfamily|Domain|Homologous_superfamily	ADF-H/Gelsolin-like domain superfamily|Gelsolin-like domain|Gelsolin-like domain superfamily|Sec23/Sec24, helical domain|Sec23/Sec24 helical domain superfamily|Sec23/Sec24, trunk domain|Sec23/Sec24 beta-sandwich|Sec24-like, trunk domain|von Willebrand factor A-like domain superfamily|Zinc finger, Sec23/Sec24-type|Zinc finger, Sec23/Sec24-type superfamily	Cytoplasm;Membrane
A0A0P4VPP1		ELKS/RAB6-interacting/CAST family member 1	1	21.9095	18.5419	3.36758	10.3215	Up	0.0031034	0.16989	21.5131	21.9579	21.8397	22.1252	22.1116	20.3339	17.4097	20.6194	17.4968	16.8498	ELKS/RAB6-interacting/CAST family member 1			GO:0007274,GO:0048167,GO:0048788,GO:0016020,GO:0098882	neuromuscular synaptic transmission|regulation of synaptic plasticity|cytoskeleton of presynaptic active zone|membrane|structural constituent of presynaptic active zone			PF10174	coiled_coil	RIM-binding protein of the cytomatrix active zone	IPR019323	Family	Active zone protein ELKS	Cytoplasm
B6E5Q1		Cdc2 kinase	1	19.5961	12.0241	7.57198	190.28	Up	0.00314105	0.16989	19.5821	19.3585	19.541	20.0444	19.4547	10.1577	10.2242	10.2261	19.2795	10.2333	Cdc2 kinase		K02087	GO:0051301,GO:0000086,GO:0007095,GO:0005634,GO:0005524,GO:0004693	cell division|G2/M transition of mitotic cell cycle|mitotic G2 DNA damage checkpoint signaling|nucleus|ATP binding|cyclin-dependent protein serine/threonine kinase activity	ko04110,ko04114,ko04115,ko04218,ko04540,ko04914,ko05203,ko05170	Cell cycle|Oocyte meiosis|p53 signaling pathway|Cellular senescence|Gap junction|Progesterone-mediated oocyte maturation|Viral carcinogenesis|Human immunodeficiency virus 1 infection	PF00069	domain	Protein kinase domain	IPR011009,IPR000719,IPR017441,IPR008271	Homologous_superfamily|Domain|Binding_site|Active_site	Protein kinase-like domain superfamily|Protein kinase domain|Protein kinase, ATP binding site|Serine/threonine-protein kinase, active site
A0A5B7F2V4	SAV1	Protein salvador 1	1	23.2252	12.7408	10.4844	1432.56	Up	0.00323565	0.16989	23.0026	23.6696	23.1571	23.1126	23.1842	22.8503	10.2242	10.2261	10.1703	10.2333	Protein salvador 1	SAV1	K16686	GO:0006915,GO:0035329,GO:0008285,GO:0043065,GO:0005829,GO:0060090	apoptotic process|hippo signaling|negative regulation of cell population proliferation|positive regulation of apoptotic process|cytosol|molecular adaptor activity	ko04390,ko04391,ko04392,ko04214	Hippo signaling pathway|Hippo signaling pathway - fly|Hippo signaling pathway - multiple species|Apoptosis - fly	PF00397	domain	WW domain	IPR011524,IPR030030,IPR001202,IPR036020	Domain|Family|Domain|Homologous_superfamily	SARAH domain|Scaffold protein salvador|WW domain|WW domain superfamily
A0A5B7H5R2	E2C01_058806	Endonuclease/exonuclease/phosphatase domain-containing protein	1	19.7042	17.6496	2.05463	4.15438	Up	0.0032738	0.16989	19.715	20.3139	19.6833	19.8546	18.9543	16.7934	17.5094	19.3585	17.4555	17.131	Endonuclease/exonuclease/phosphatase domain-containing protein	E2C01_058806
A0A8J5C2J2	cat2	Acetyl-CoA hydrolase	1	12.1078	20.2096	-8.10186	0.00363997	Down	0.00330732	0.16989	10	10.2193	10.3541	10.14	19.8255	19.8527	21.1523	19.2276	20.8873	19.9282	Acetyl-CoA hydrolase	cat2		GO:0006083,GO:0005739,GO:0008775	acetate metabolic process|mitochondrion|acetate CoA-transferase activity			PF13336,PF02550	domain|domain	Acetyl-CoA hydrolase/transferase C-terminal domain|Acetyl-CoA hydrolase/transferase N-terminal domain	IPR026888,IPR038460,IPR046433,IPR003702,IPR037171	Domain|Homologous_superfamily|Family|Domain|Homologous_superfamily	Acetyl-CoA hydrolase/transferase C-terminal domain|Acetyl-CoA hydrolase/transferase, C-terminal domain superfamily|Acetyl-CoA hydrolase/transferase|Acetyl-CoA hydrolase/transferase, N-terminal|NagB/RpiA transferase-like
Q8ISN7		Putative sodium-potassium-dependent ATPase alpha subunit (Fragment)	1	17.8191	11.6859	6.13322	70.1912	Up	0.00347945	0.16989	17.7784	18.0104	17.5644	18.3658	17.3763	10.1577	17.6419	10.2261	10.1703	10.2333	Putative sodium-potassium-dependent ATPase alpha subunit (Fragment)			GO:0030007,GO:0006883,GO:1990573,GO:1902600,GO:0036376,GO:0005886,GO:0000166,GO:0005391	intracellular potassium ion homeostasis|intracellular sodium ion homeostasis|potassium ion import across plasma membrane|proton transmembrane transport|sodium ion export across plasma membrane|plasma membrane|nucleotide binding|P-type sodium:potassium-exchanging transporter activity			PF13246	family	Cation transport ATPase (P-type)	IPR023299	Homologous_superfamily	P-type ATPase, cytoplasmic domain N	Membrane
A0A0P4W8L0		FH2 domain-containing protein	1	11.6586	17.7434	-6.08478	0.0147333	Down	0.00348591	0.16989	10	10.2193	10.3541	17.5536	10.1661	17.7655	17.3282	18.1581	17.2743	18.1908	FH2 domain-containing protein		K23958			ko04820	Cytoskeleton in muscle cells	PF02181	family	Formin Homology 2 Domain	IPR015425,IPR042201,IPR027649	Domain|Homologous_superfamily|Family	Formin, FH2 domain|Formin, FH2 domain superfamily|Inverted formin-2
A0A8J4YGR6	GWK47_035512	Reverse transcriptase domain-containing protein	1	19.2841	11.9795	7.30461	158.09	Up	0.00349322	0.16989	19.2492	19.0105	19.7198	19.1753	19.2659	10.1577	19.1103	10.2261	10.1703	10.2333	Reverse transcriptase domain-containing protein	GWK47_035512
A0A5B7HVY9	E2C01_068227	Uncharacterized protein	1	13.2742	25.9812	-12.707	0.00014956	Down	0.00350956	0.16989	10	25.7109	10.3541	10.14	10.1661	25.8757	26.1828	25.7496	26.0567	26.0411	Uncharacterized protein	E2C01_068227
A0A5B7EFL3	E2C01_026513	Uncharacterized protein	1	12.0933	19.8787	-7.78534	0.00453293	Down	0.00364719	0.16989	10	10.2193	10.3541	19.7272	10.1661	19.929	20.2913	20.2933	19.4084	19.4714	Uncharacterized protein	E2C01_026513
A0A8J5CYI7	Dpm1	Dolichol-phosphate mannosyltransferase subunit 1	1	17.3458	12.2423	5.10347	34.3793	Up	0.00367434	0.16989	17.105	17.7668	17.0951	17.8549	16.9071	15.7848	10.2242	10.2261	14.7432	10.2333	Dolichol-phosphate mannosyltransferase subunit 1	Dpm1	K00721	GO:0006488,GO:0006506,GO:0035269,GO:0005789,GO:0004582	dolichol-linked oligosaccharide biosynthetic process|GPI anchor biosynthetic process|protein O-linked mannosylation|endoplasmic reticulum membrane|dolichyl-phosphate beta-D-mannosyltransferase activity	ko00510	N-Glycan biosynthesis	PF00535	family	Glycosyl transferase family 2	IPR039528,IPR001173,IPR029044	Family|Domain|Homologous_superfamily	DPM1-like|Glycosyltransferase 2-like|Nucleotide-diphospho-sugar transferases
A0A8J4YMB4	Hn	phenylalanine 4-monooxygenase	2	11.9075	18.9158	-7.00831	0.00776764	Down	0.00372288	0.16989	10	10.2193	10.3541	18.7979	10.1661	19.1551	19.379	18.5002	18.4444	19.1	phenylalanine 4-monooxygenase	Hn	K00500	GO:0006559,GO:0005506,GO:0004505	L-phenylalanine catabolic process|iron ion binding|phenylalanine 4-monooxygenase activity	ko00360,ko00400,ko00790	Phenylalanine metabolism|Phenylalanine, tyrosine and tryptophan biosynthesis|Folate biosynthesis	PF00351	domain	Biopterin-dependent aromatic amino acid hydroxylase	IPR045865,IPR002912,IPR001273,IPR036951,IPR036329,IPR019774,IPR041912,IPR005961,IPR019773	Homologous_superfamily|Domain|Family|Homologous_superfamily|Homologous_superfamily|Domain|Domain|Family|Family	ACT-like domain|ACT domain|Aromatic amino acid hydroxylase|Aromatic amino acid hydroxylase superfamily|Aromatic amino acid monoxygenase, C-terminal domain superfamily|Aromatic amino acid hydroxylase, C-terminal|Eukaryotic phenylalanine-4-hydroxylase, catalytic domain|Phenylalanine-4-hydroxylase, tetrameric form|Tyrosine 3-monooxygenase-like
A0A8J4XSJ1	pgant5_2	Polypeptide N-acetylgalactosaminyltransferase 5	1	17.6056	11.5974	6.0082	64.3649	Up	0.00380849	0.16989	19.3763	17.0753	17.7618	16.2405	17.5738	10.1577	17.1994	10.2261	10.1703	10.2333	Polypeptide N-acetylgalactosaminyltransferase 5	pgant5_2		GO:0006493,GO:0000139,GO:0004653	protein O-linked glycosylation|Golgi membrane|polypeptide N-acetylgalactosaminyltransferase activity			PF00535	family	Glycosyl transferase family 2	IPR045885,IPR001173,IPR029044	Domain|Domain|Homologous_superfamily	N-acetylgalactosaminyltransferase|Glycosyltransferase 2-like|Nucleotide-diphospho-sugar transferases	Golgi apparatus;Membrane
A0A5B7HMY6	E2C01_065761	Uncharacterized protein	1	11.736	18.0262	-6.29015	0.0127784	Down	0.0038087	0.16989	10	10.2193	10.3541	17.9407	10.1661	17.7009	18.305	17.8456	17.6979	18.5815	Uncharacterized protein	E2C01_065761
A0A8J4XSF9	GWK47_002444	Uncharacterized protein	1	22.7696	12.6967	10.073	1077.12	Up	0.0038183	0.16989	23.1622	22.6912	22.6744	22.4644	22.8559	10.1577	10.2242	22.6979	10.1703	10.2333	Uncharacterized protein	GWK47_002444
A0A0P4VPQ1		RING-type domain-containing protein	1	17.4978	11.6608	5.83697	57.1614	Up	0.00384241	0.16989	17.9075	17.4942	17.4485	17.1815	17.4571	17.4501	10.2242	10.2261	10.1703	10.2333	RING-type domain-containing protein		K20178	GO:0034058,GO:0006623,GO:0033263,GO:0005769,GO:0030897,GO:0005770	endosomal vesicle fusion|protein targeting to vacuole|CORVET complex|early endosome|HOPS complex|late endosome	ko04138,ko04148	Autophagy - yeast|Efferocytosis	PF12816	domain	Golgi CORVET complex core vacuolar protein 8	IPR045111,IPR025941,IPR015943,IPR036322,IPR001841	Family|Domain|Homologous_superfamily|Homologous_superfamily|Domain	Vacuolar protein sorting-associated protein Vps41/Vps8|Vacuolar protein sorting-associated protein 8, central domain|WD40/YVTN repeat-like-containing domain superfamily|WD40-repeat-containing domain superfamily|Zinc finger, RING-type
A0A0P4X1S7		Tr-type G domain-containing protein	1	22.6285	12.6623	9.96622	1000.3	Up	0.00384458	0.16989	22.2498	22.2279	23.5523	22.5328	22.5796	10.1577	10.2242	10.2261	10.1703	22.5331	Tr-type G domain-containing protein		K03234	GO:0005829,GO:1990904,GO:0005525,GO:0003924,GO:0043022,GO:0003746	cytosol|ribonucleoprotein complex|GTP binding|GTPase activity|ribosome binding|translation elongation factor activity	ko04152,ko04921	AMPK signaling pathway|Oxytocin signaling pathway	PF00679,PF14492,PF03764,PF00009,PF03144	domain|domain|domain|domain|domain	Elongation factor G C-terminus|Elongation Factor G, domain III|Elongation factor G, domain IV|Elongation factor Tu GTP binding domain|Elongation factor Tu domain 2	IPR041095,IPR035647,IPR000640,IPR004161,IPR031157,IPR027417,IPR020568,IPR014721,IPR005225,IPR000795,IPR009000,IPR005517	Domain|Homologous_superfamily|Domain|Domain|Conserved_site|Homologous_superfamily|Homologous_superfamily|Homologous_superfamily|Domain|Domain|Homologous_superfamily|Domain	Elongation Factor G, domain II|EF-G domain III/V-like|Elongation factor EFG, domain V-like|Translation elongation factor EFTu-like, domain 2|Tr-type G domain, conserved site|P-loop containing nucleoside triphosphate hydrolase|Ribosomal protein uS5 domain 2-type superfamily|Small ribosomal subunit protein uS5 domain 2-type fold, subgroup|Small GTP-binding protein domain|Translational (tr)-type GTP…	Cytoplasm
A0A5B7I6L9	E2C01_072243	Uncharacterized protein	1	18.0575	11.7543	6.30321	78.9689	Up	0.00385791	0.16989	18.0783	17.6808	17.8156	17.9545	18.7581	10.1577	10.2242	17.9858	10.1703	10.2333	Uncharacterized protein	E2C01_072243
A0A5B7CQT0	Wdr74	WD repeat-containing protein 74	1	11.8134	18.4783	-6.66486	0.00985545	Down	0.00386115	0.16989	10	18.4069	10.3541	10.14	10.1661	18.8089	18.8509	18.6564	18.0061	18.0691	WD repeat-containing protein 74	Wdr74		GO:0009966,GO:0042273,GO:0005730,GO:0030687,GO:0004864	regulation of signal transduction|ribosomal large subunit biogenesis|nucleolus|preribosome, large subunit precursor|protein phosphatase inhibitor activity			PF04979,PF00400	family|repeat	Protein phosphatase inhibitor 2 (IPP-2)|WD domain, G-beta repeat	IPR007062,IPR015943,IPR036322,IPR001680,IPR037379	Family|Homologous_superfamily|Homologous_superfamily|Repeat|Family	Protein phosphatase inhibitor 2 (IPP-2)|WD40/YVTN repeat-like-containing domain superfamily|WD40-repeat-containing domain superfamily|WD40 repeat|WDR74/Nsa1
A0A8J5CM46	GWK47_011849	CCHC-type domain-containing protein	1	12.0722	19.7619	-7.68975	0.00484345	Down	0.00390261	0.16989	10	19.7007	10.3541	10.14	10.1661	19.6751	19.356	20.3888	20.0246	19.3651	CCHC-type domain-containing protein	GWK47_011849		GO:0003676,GO:0008270	nucleic acid binding|zinc ion binding			PF00098	domain	Zinc knuckle	IPR001878,IPR036875	Domain|Homologous_superfamily	Zinc finger, CCHC-type|Zinc finger, CCHC-type superfamily
A0A5B7CMM6	Wbscr22	Putative 18S rRNA (Guanine-N(7))-methyltransferase	1	23.5493	12.8695	10.6798	1640.31	Up	0.00391169	0.16989	23.4106	23.4907	24.252	23.2878	23.3055	10.1577	10.2242	10.2261	23.5065	10.2333	Putative 18S rRNA (Guanine-N(7))-methyltransferase	Wbscr22		GO:0070476,GO:0005737,GO:0005730,GO:0016435	rRNA (guanine-N7)-methylation|cytoplasm|nucleolus|rRNA (guanine) methyltransferase activity			PF08241	domain	Methyltransferase domain	IPR039769,IPR013216,IPR029063	Family|Domain|Homologous_superfamily	18S rRNA (guanine(1575)-N(7))-methyltransferase Bud23-like|Methyltransferase type 11|S-adenosyl-L-methionine-dependent methyltransferase superfamily	Cytoplasm
A0A8J4YVL1	PPAF3_1	Phenoloxidase-activating factor 3	1	16.4467	19.6729	-3.22615	0.106864	Down	0.00400621	0.16989	15.249	16.3653	18.3814	16.286	15.9518	18.8469	17.7042	20.9464	20.0559	20.8109	Phenoloxidase-activating factor 3	PPAF3_1		GO:0006508,GO:0004252	proteolysis|serine-type endopeptidase activity			PF00089	domain	Trypsin	IPR009003,IPR043504,IPR001314,IPR001254,IPR018114,IPR033116	Homologous_superfamily|Homologous_superfamily|Family|Domain|Active_site|Active_site	Peptidase S1, PA clan|Peptidase S1, PA clan, chymotrypsin-like fold|Peptidase S1A, chymotrypsin family|Serine proteases, trypsin domain|Serine proteases, trypsin family, histidine active site|Serine proteases, trypsin family, serine active site
A0A5B7F0P8	Kr-h1	Krueppel 1	1	24.8671	13.1356	11.7315	3400.36	Up	0.00402249	0.16989	24.6979	25.1849	24.7935	24.7078	24.9512	10.1577	10.2242	10.2261	10.1703	24.8997	Krueppel 1	Kr-h1		GO:0010468,GO:0005634	regulation of gene expression|nucleus			PF00096	domain	Zinc finger, C2H2 type	IPR036236,IPR013087	Homologous_superfamily|Domain	Zinc finger C2H2 superfamily|Zinc finger C2H2-type
A0A5B7EVS4	RAB23_1	Ras-related protein Rab-23	1	19.9676	21.4768	-1.50915	0.351319	Down	0.00406481	0.16989	19.3569	19.5762	20.1662	20.3618	20.3772	21.0825	21.9165	22.4794	20.7475	21.158	Ras-related protein Rab-23	RAB23_1
A0A5B7DI60	NUP62	Nuclear pore glycoprotein p62	1	11.5537	17.0531	-5.49933	0.0221074	Down	0.00406523	0.16989	10	10.2193	10.3541	17.0292	10.1661	17.511	16.9158	16.5435	17.421	16.874	Nuclear pore glycoprotein p62	NUP62	K14306	GO:0006606,GO:0006405,GO:0044613,GO:0005543,GO:0017056	protein import into nucleus|RNA export from nucleus|nuclear pore central transport channel|phospholipid binding|structural constituent of nuclear pore	ko03013,ko05014	Nucleocytoplasmic transport|Amyotrophic lateral sclerosis	PF05064	family	Nsp1-like C-terminal region	IPR026010,IPR007758	Family|Domain	Nucleoporin NSP1/NUP62|Nucleoporin, NSP1-like, C-terminal
A0A6B8YUB2		C-type lectin 6	1	19.6023	12.0695	7.53279	185.181	Up	0.00407009	0.16989	20.5313	18.2659	19.9131	19.5029	19.7983	19.4938	10.2242	10.2261	10.1703	10.2333	C-type lectin 6			GO:0030246	carbohydrate binding			PF00057	repeat	Low-density lipoprotein receptor domain class A	IPR001304,IPR016186,IPR016187,IPR036055,IPR023415,IPR002172	Domain|Homologous_superfamily|Homologous_superfamily|Homologous_superfamily|Conserved_site|Repeat	C-type lectin-like|C-type lectin-like/link domain superfamily|C-type lectin fold|LDL receptor-like superfamily|Low-density lipoprotein (LDL) receptor class A, conserved site|Low-density lipoprotein (LDL) receptor class A repeat
A0A5B7DWZ9	E2C01_019211	Uncharacterized protein	1	21.2106	16.4823	4.72833	26.5075	Up	0.0040728	0.16989	22.2778	17.8026	24.7501	21.2176	20.005	17.1202	15.5674	16.3458	16.3952	16.9828	Uncharacterized protein	E2C01_019211
A0A5B7GNJ3	E2C01_053148	Dynein heavy chain-like protein	1	12.1312	19.7693	-7.63806	0.00502014	Down	0.00410817	0.16989	19.7767	10.2193	10.3541	10.14	10.1661	20.453	19.3751	20.0322	19.6018	19.3842	Dynein heavy chain-like protein	E2C01_053148
A0A8J5D0P4	UMPS	Uridine 5'-monophosphate synthase	2	16.102	17.8546	-1.75262	0.296762	Down	0.00418504	0.16989	16.6402	14.7771	16.0384	15.8243	17.23	18.1981	17.63	17.5979	17.5509	18.2962	Uridine 5'-monophosphate synthase	UMPS		GO:0006207,GO:0044205,GO:0004588,GO:0004590	'de novo' pyrimidine nucleobase biosynthetic process|'de novo' UMP biosynthetic process|orotate phosphoribosyltransferase activity|orotidine-5'-phosphate decarboxylase activity			PF00215,PF00156	domain|domain	Orotidine 5'-phosphate decarboxylase / HUMPS family|Phosphoribosyl transferase domain	IPR013785,IPR014732,IPR018089,IPR001754,IPR023031,IPR004467,IPR000836,IPR029057,IPR011060	Homologous_superfamily|Family|Active_site|Domain|Family|Domain|Domain|Homologous_superfamily|Homologous_superfamily	Aldolase-type TIM barrel|Orotidine 5'-phosphate decarboxylase|Orotidine 5'-phosphate decarboxylase, active site|Orotidine 5'-phosphate decarboxylase domain|Orotate phosphoribosyltransferase|Orotate phosphoribosyl transferase domain|Phosphoribosyltransferase domain|Phosphoribosyltransferase-like|Ribulose-phosphate binding barrel
A0A5B7K152	E2C01_096181	Peptidase A2 domain-containing protein	1	12.6328	22.5598	-9.92701	0.00102724	Down	0.00420186	0.16989	10	10.2193	22.6386	10.14	10.1661	22.5609	22.9485	22.1477	22.092	23.0499	Peptidase A2 domain-containing protein	E2C01_096181		GO:0006508,GO:0004190	proteolysis|aspartic-type endopeptidase activity			PF13650	domain	Aspartyl protease	IPR001969,IPR021109	Active_site|Homologous_superfamily	Aspartic peptidase, active site|Aspartic peptidase domain superfamily
A0A5B7CV12	tmem135	Transmembrane protein 135	1	22.0329	12.5777	9.45522	701.95	Up	0.0042122	0.16989	21.418	21.6373	22.6265	22.3354	22.1474	10.1577	22.1011	10.2261	10.1703	10.2333	Transmembrane protein 135	tmem135		GO:0016020	membrane			PF15982	domain	N-terminal cysteine-rich region of Transmembrane protein 135	IPR026749,IPR031926	Family|Domain	Transmembrane protein 135|Transmembrane protein 135, N-terminal domain	Membrane
A0A5B7JWC5	inx2_8	Innexin inx2	1	12.334	20.8884	-8.55442	0.00265989	Down	0.00422959	0.16989	10	10.2193	10.3541	10.14	20.9565	21.3582	20.2389	20.7049	21.1391	21.0008	Innexin inx2	inx2_8		GO:0005921,GO:0016020	gap junction|membrane			PF00876	family	Innexin	IPR000990	Family	Innexin	Membrane
A0A5B7CRV0	E2C01_004463	Uncharacterized protein	1	19.5852	12.8837	6.70146	104.073	Up	0.00424531	0.16989	18.9808	18.9552	20.9891	19.5184	19.4823	10.1577	17.2688	10.2261	10.1703	16.5957	Uncharacterized protein	E2C01_004463
A0A856NXM4	JHBP7	Juvenile hormone binding protein 7	1	11.9034	18.7744	-6.87097	0.00854342	Down	0.00425939	0.16989	10	18.8571	10.3541	10.14	10.1661	18.6361	18.8993	18.5263	18.9309	18.8794	Juvenile hormone binding protein 7	JHBP7						PF06585	family	Haemolymph juvenile hormone binding protein (JHBP)	IPR010562,IPR038606	Family|Homologous_superfamily	Haemolymph juvenile hormone binding|Takeout superfamily
A0A5B7JWA2	E2C01_094209	Uncharacterized protein	1	11.6743	17.7672	-6.0929	0.0146506	Down	0.00429687	0.16989	10	10.2193	10.3541	10.14	17.658	16.3401	18.0439	17.694	18.1112	18.6466	Uncharacterized protein	E2C01_094209
A0A8J5CX61	TPR_0	Nucleoprotein TPR	1	11.5021	16.8046	-5.30254	0.0253382	Down	0.00437904	0.16989	10	16.8501	10.3541	10.14	10.1661	17.2767	16.6132	17.0808	16.8178	16.2344	Nucleoprotein TPR	TPR_0		GO:0006406,GO:0006606,GO:1901673,GO:0034399,GO:0005643,GO:0017056	mRNA export from nucleus|protein import into nucleus|regulation of mitotic spindle assembly|nuclear periphery|nuclear pore|structural constituent of nuclear pore			PF07926	coiled_coil	TPR/MLP1/MLP2-like protein	IPR012929	Domain	Nucleoprotein TPR/MLP1
A0A8J4Y0J2	VIT_0	Vitellogenin	1	20.245	13.0603	7.18466	145.478	Up	0.00438293	0.16989	19.3351	20.4991	22.1544	18.8707	20.3658	16.8762	10.2242	10.2261	17.7419	10.2333	Vitellogenin	VIT_0		GO:0031012,GO:0005615	extracellular matrix|extracellular space			PF00094	domain	von Willebrand factor type D domain	IPR001846	Domain	von Willebrand factor, type D domain
A0A0P4WB12		Acyl-CoA synthetase family member 3, mitochondrial	1	21.445	12.4897	8.95525	496.362	Up	0.00441501	0.16989	21.6881	20.9814	21.4057	21.8227	21.3269	10.1577	10.2242	10.2261	21.6074	10.2333	Acyl-CoA synthetase family member 3, mitochondrial		K18660	GO:0006631,GO:0031956	fatty acid metabolic process|medium-chain fatty acid-CoA ligase activity	ko00061,ko00280	Fatty acid biosynthesis|Valine, leucine and isoleucine degradation	PF00501,PF13193	family|domain	AMP-binding enzyme|AMP-binding enzyme C-terminal domain	IPR025110,IPR045851,IPR020845,IPR000873,IPR042099	Domain|Homologous_superfamily|Conserved_site|Domain|Homologous_superfamily	AMP-binding enzyme, C-terminal domain|AMP-binding enzyme, C-terminal domain superfamily|AMP-binding, conserved site|AMP-dependent synthetase/ligase domain|ANL, N-terminal domain
A0A5B7IJ88	E2C01_076638	Peroxisomal sarcosine oxidase	1	16.8389	18.3798	-1.54089	0.343672	Down	0.00443333	0.16989	15.8125	17.6322	16.6778	17.582	16.4898	19.0937	18.4224	18.2009	18.1124	18.0695	Peroxisomal sarcosine oxidase	E2C01_076638									IPR036188	Homologous_superfamily	FAD/NAD(P)-binding domain superfamily
A0A5B7DQF5	E2C01_016504	Uncharacterized protein	1	23.1127	12.8152	10.2975	1258.51	Up	0.00444832	0.16989	22.5092	23.7358	23.6344	23.0091	22.6753	10.1577	23.2889	10.2261	10.1703	10.2333	Uncharacterized protein	E2C01_016504		GO:0016020	membrane
A0A8J4YWB3	FLCN	Folliculin	1	17.4493	19.9089	-2.45959	0.181798	Down	0.00454395	0.16989	17.1273	19.3914	17.6092	15.6975	17.4212	19.4455	19.5119	20.0444	19.8651	20.6777	Folliculin	FLCN	K09594	GO:0000122,GO:1904263,GO:0030511,GO:0005813,GO:0005929,GO:0005829,GO:0005765,GO:0005634,GO:0005819,GO:0005096	negative regulation of transcription by RNA polymerase II|positive regulation of TORC1 signaling|positive regulation of transforming growth factor beta receptor signaling pathway|centrosome|cilium|cytosol|lysosomal membrane|nucleus|spindle|GTPase activator activity	ko04150,ko05211	mTOR signaling pathway|Renal cell carcinoma	PF11704,PF16692	family|domain	Vesicle coat protein involved in Golgi to plasma membrane transport|Folliculin C-terminal domain	IPR037521,IPR021713,IPR037520,IPR032035	Domain|Family|Domain|Domain	Folliculin/SMCR8, tripartite DENN domain|Folliculin|Folliculin/SMCR8, longin domain|Folliculin, DENN domain	Lysosome;Cytoplasm;Membrane;Nucleus
A0A5B7E426	E2C01_021992	Uncharacterized protein	1	19.8659	12.1786	7.68725	206.106	Up	0.00458135	0.16989	20.1562	20.051	19.6056	20.099	19.4176	10.1577	10.2242	10.2261	20.052	10.2333	Uncharacterized protein	E2C01_021992
A0A8J5CNR0	Nsun2_1	tRNA (cytosine(34)-C(5))-methyltransferase	1	11.5228	16.8464	-5.32359	0.0249713	Down	0.00458375	0.16989	10	16.9538	10.3541	10.14	10.1661	16.5705	16.532	16.7197	17.2186	17.1911	tRNA (cytosine(34)-C(5))-methyltransferase	Nsun2_1	K15335	GO:0030488,GO:0005737,GO:0005634,GO:0016428,GO:0000049	tRNA methylation|cytoplasm|nucleus|tRNA (cytidine-5-)-methyltransferase activity|tRNA binding			PF01189	family	16S rRNA methyltransferase RsmB/F	IPR018314,IPR049560,IPR001678,IPR023267,IPR023270,IPR029063	Conserved_site|Domain|Domain|Family|Family|Homologous_superfamily	Bacterial Fmu (Sun)/eukaryotic nucleolar NOL1/Nop2p, conserved site|SAM-dependent methyltransferase RsmB-F/NOP2-type, catalytic core|SAM-dependent methyltransferase RsmB-F/NOP2-type domain|RNA (C5-cytosine) methyltransferase|tRNA (C5-cytosine) methyltransferase, NCL1|S-adenosyl-L-methionine-dependent methyltransferase superfamily
A0A8J4XPE5	SSU72	RNA polymerase II subunit A C-terminal domain phosphatase SSU72	1	12.062	19.4592	-7.39718	0.00593237	Down	0.00460245	0.16989	10	19.6498	10.3541	10.14	10.1661	19.4186	19.601	19.0416	19.6628	19.5717	RNA polymerase II subunit A C-terminal domain phosphatase SSU72	SSU72		GO:0006397,GO:0006369,GO:0005847,GO:0008420	mRNA processing|termination of RNA polymerase II transcription|mRNA cleavage and polyadenylation specificity factor complex|RNA polymerase II CTD heptapeptide repeat phosphatase activity			PF04722	family	Ssu72-like protein	IPR006811	Family	RNA polymerase II subunit A	Nucleus
A0A8J4YBS8	Cmya5	Cardiomyopathy-associated protein 5	1	20.0877	12.2299	7.85781	231.972	Up	0.00460823	0.16989	19.6558	20.312	20.2942	20.1191	20.0573	20.2955	10.2242	10.2261	10.1703	10.2333	Cardiomyopathy-associated protein 5	Cmya5
A0A5B7FWK5	E2C01_042464	Uncharacterized protein	1	21.3611	12.4695	8.89155	474.924	Up	0.00461675	0.16989	20.7822	21.7252	21.2445	22.1053	20.9483	10.1577	10.2242	21.5622	10.1703	10.2333	Uncharacterized protein	E2C01_042464
A0A5B7CM37	BAZ2B_0	Bromodomain adjacent to zinc finger domain protein 2B	1	12.8963	23.3136	-10.4174	0.000731245	Down	0.00465404	0.170039	23.6018	10.2193	10.3541	10.14	10.1661	23.3688	22.8971	22.899	23.688	23.7151	Bromodomain adjacent to zinc finger domain protein 2B	BAZ2B_0		GO:0005634,GO:0003677	nucleus|DNA binding			PF01429	domain	Methyl-CpG binding domain	IPR016177,IPR001739	Homologous_superfamily|Domain	DNA-binding domain superfamily|Methyl-CpG DNA binding
A0A5B7FCM9	E2C01_036897	Uncharacterized protein	1	20.6801	12.3423	8.33784	323.548	Up	0.00473834	0.17068	20.494	20.1862	20.6389	20.9509	21.1306	10.1577	10.2242	10.2261	10.1703	20.9332	Uncharacterized protein	E2C01_036897
A0A8J4Y2U6	GWK47_050120	Uncharacterized protein	1	11.8245	18.1609	-6.33633	0.0123758	Down	0.00500822	0.176588	10	10.2193	10.3541	10.14	18.4092	18.0269	18.2685	18.6908	17.8949	17.9232	Uncharacterized protein	GWK47_050120						PF16984,PF06585	domain|family	Group 7 allergen|Haemolymph juvenile hormone binding protein (JHBP)	IPR010562,IPR038602,IPR020234,IPR038606	Family|Homologous_superfamily|Family|Homologous_superfamily	Haemolymph juvenile hormone binding|Mite allergen, group-7 superfamily|Mite allergen, group-7|Takeout superfamily
A0A8J5CSY9	romo1	Reactive oxygen species modulator 1	1	18.3429	11.8307	6.51225	91.2813	Up	0.00501291	0.176588	17.9673	17.1968	20.0397	18.3773	18.1334	10.1577	10.2242	18.3678	10.1703	10.2333	Reactive oxygen species modulator 1	romo1		GO:0030150,GO:0045039,GO:0005744	protein import into mitochondrial matrix|protein insertion into mitochondrial inner membrane|TIM23 mitochondrial import inner membrane translocase complex			PF10247	family	Reactive mitochondrial oxygen species modulator 1	IPR018450	Family	Romo1/Mgr2
A0A0P4VR21		ubiquitinyl hydrolase 1	1	12.5059	21.3891	-8.88327	0.00211772	Down	0.00507082	0.176588	10	10.2193	10.3541	21.7898	10.1661	21.1602	21.3833	21.6347	21.5963	21.1712	ubiquitinyl hydrolase 1		K11837	GO:0005794,GO:0005509,GO:0004843	Golgi apparatus|calcium ion binding|cysteine-type deubiquitinase activity			PF06337,PF13202,PF13499,PF00443	domain|domain|domain|family	DUSP domain|EF hand|EF-hand domain pair|Ubiquitin carboxyl-terminal hydrolase	IPR035927,IPR011992,IPR018247,IPR002048,IPR038765,IPR006615,IPR001394,IPR018200,IPR028889	Homologous_superfamily|Homologous_superfamily|Binding_site|Domain|Homologous_superfamily|Domain|Domain|Conserved_site|Domain	DUSP-like superfamily|EF-hand domain pair|EF-Hand 1, calcium-binding site|EF-hand domain|Papain-like cysteine peptidase superfamily|Peptidase C19, ubiquitin-specific peptidase, DUSP domain|Peptidase C19, ubiquitin carboxyl-terminal hydrolase|Ubiquitin specific protease, conserved site|Ubiquitin specific protease domain
A0A5B7HR33	E2C01_066496	SGNH hydrolase-type esterase domain-containing protein	1	12.7162	22.5991	-9.88293	0.00105911	Down	0.00514798	0.177337	10	10.2193	23.0556	10.14	10.1661	22.1202	22.7403	23.1798	22.7597	22.1957	SGNH hydrolase-type esterase domain-containing protein	E2C01_066496		GO:0016788	hydrolase activity, acting on ester bonds			PF00657	family	GDSL-like Lipase/Acylhydrolase	IPR001087,IPR036514	Family|Homologous_superfamily	GDSL lipase/esterase|SGNH hydrolase superfamily
A0A0P4WNW3		Mitochondrial DNA polymerase catalytic subunit	2	17.1453	19.1868	-2.04148	0.242915	Down	0.00525165	0.177949	15.8268	17.1081	17.2429	16.5705	18.9783	18.9014	18.8402	19.4157	19.4301	19.3468	Mitochondrial DNA polymerase catalytic subunit		K02332	GO:0006264,GO:0005760,GO:0008408,GO:0003677,GO:0003887	mitochondrial DNA replication|gamma DNA polymerase complex|3'-5' exonuclease activity|DNA binding|DNA-directed DNA polymerase activity	ko03410,ko04139	Base excision repair|Mitophagy - yeast	PF18136	domain	DNA mitochondrial polymerase exonuclease domain	IPR019760,IPR002297,IPR001098,IPR043502,IPR041336,IPR012337	Conserved_site|Family|Domain|Homologous_superfamily|Domain|Homologous_superfamily	DNA-directed DNA polymerase, family A, conserved site|DNA-directed DNA-polymerase, family A, mitochondria|DNA-directed DNA polymerase, family A, palm domain|DNA/RNA polymerase superfamily|DNA mitochondrial polymerase, exonuclease domain|Ribonuclease H-like superfamily
A0A346Q1A4	cox2	Cytochrome c oxidase subunit 2	1	23.1154	12.8759	10.2395	1208.88	Up	0.00525324	0.177949	23.1418	23.8051	23.1295	23.3999	22.1007	10.1577	10.2242	10.2261	10.1703	23.6014	Cytochrome c oxidase subunit 2	cox2		GO:0042773,GO:0005743,GO:0070469,GO:0005507,GO:0004129	ATP synthesis coupled electron transport|mitochondrial inner membrane|respirasome|copper ion binding|cytochrome-c oxidase activity			PF00116,PF02790	domain|family	Cytochrome C oxidase subunit II, periplasmic domain|Cytochrome C oxidase subunit II, transmembrane domain	IPR045187,IPR002429,IPR034210,IPR001505,IPR008972,IPR014222,IPR011759,IPR036257	Family|Domain|Domain|Binding_site|Homologous_superfamily|Domain|Domain|Homologous_superfamily	Cytochrome c/quinol oxidase subunit II|Cytochrome c oxidase subunit II-like C-terminal|Cytochrome c oxidase subunit 2, C-terminal|Copper centre Cu(A)|Cupredoxin|Cytochrome c oxidase, subunit II|Cytochrome C oxidase subunit II, transmembrane domain|Cytochrome C oxidase subunit II, transmembrane domain superfamily	Mitochondrion;Membrane
A0A5B7HWK4	E2C01_068488	Maelstrom domain-containing protein	1	12.413	20.8788	-8.4658	0.0028284	Down	0.00534771	0.179957	10	10.2193	10.3541	21.3254	10.1661	21.082	21.29	20.4613	20.4055	21.155	Maelstrom domain-containing protein	E2C01_068488		GO:0060964	regulation of miRNA-mediated gene silencing			PF13017	family	piRNA pathway germ-plasm component	IPR024970	Domain	Maelstrom domain
A0A0P4WP14		DNA-directed RNA polymerases I, II, and III subunit RPABC3	2	17.3242	15.8931	1.43103	2.69638	Up	0.00550676	0.181796	16.7851	17.6252	17.2666	17.257	17.6868	15.3683	15.6376	15.6395	17.2555	15.5648	DNA-directed RNA polymerases I, II, and III subunit RPABC3		K03016	GO:0005736,GO:0005665,GO:0005666,GO:0001054,GO:0001055,GO:0001056	RNA polymerase I complex|RNA polymerase II, core complex|RNA polymerase III complex|RNA polymerase I activity|RNA polymerase II activity|RNA polymerase III activity	ko03020,ko03420,ko04623,ko05016	RNA polymerase|Nucleotide excision repair|Cytosolic DNA-sensing pathway|Huntington disease	PF03870	family	RNA polymerase Rpb8	IPR012340,IPR005570	Homologous_superfamily|Family	Nucleic acid-binding, OB-fold|DNA-directed RNA polymerases I, II, and III subunit RPABC3
A0A0N7ZAW1		Methyltransferase domain-containing protein	1	20.7736	12.4113	8.36229	329.079	Up	0.00560509	0.181796	21.531	20.8104	20.1169	20.5879	20.8219	10.1577	10.2242	10.2261	10.1703	21.2783	Methyltransferase domain-containing protein							PF13383	family	Methyltransferase domain	IPR025714,IPR026913	Domain|Family	Methyltransferase domain|Probable methyltransferase-like protein 24
Q5G2A6	Hc3	Hemocyanin subunit 3	1	22.0069	12.6757	9.33119	644.12	Up	0.00564611	0.181796	21.4089	22.0862	21.763	22.6812	22.0953	10.1577	10.2242	10.2261	10.1703	22.6004	Hemocyanin subunit 3	Hc3		GO:0016491	oxidoreductase activity			PF03723,PF00372,PF03722	domain|domain|domain	Hemocyanin, ig-like domain|Hemocyanin, copper containing domain|Hemocyanin, all-alpha domain	IPR008922,IPR013788,IPR000896,IPR005203,IPR037020,IPR005204,IPR036697,IPR014756,IPR002227	Homologous_superfamily|Family|Domain|Domain|Homologous_superfamily|Domain|Homologous_superfamily|Homologous_superfamily|Domain	Di-copper centre-containing domain superfamily|Hemocyanin/hexamerin|Hemocyanin/hexamerin middle domain|Hemocyanin, C-terminal|Hemocyanin, C-terminal domain superfamily|Hemocyanin, N-terminal|Hemocyanin, N-terminal domain superfamily|Immunoglobulin E-set|Tyrosinase copper-binding domain
A0A5B7DY55	E2C01_019060	CIDE-N domain-containing protein	1	24.2854	13.1778	11.1076	2206.65	Up	0.00570398	0.181796	24.7445	23.9012	24.4677	23.8219	24.4919	25.0351	10.2242	10.2261	10.1703	10.2333	CIDE-N domain-containing protein	E2C01_019060		GO:0006915,GO:0042981	apoptotic process|regulation of apoptotic process			PF02017	domain	CIDE-N domain	IPR003508	Domain	CIDE-N domain
A0A5B7INI3	E2C01_076428	Fibronectin type-III domain-containing protein	1	17.8258	11.7921	6.03372	65.5137	Up	0.00570825	0.181796	17.5604	17.6923	17.159	17.6802	19.0371	10.1577	10.2242	10.2261	18.1191	10.2333	Fibronectin type-III domain-containing protein	E2C01_076428
A0A8J4YT44	GWK47_003285	Endonuclease/exonuclease/phosphatase domain-containing protein	1	12.0881	19.2663	-7.17818	0.0069048	Down	0.00572222	0.181796	10	10.2193	10.3541	10.14	19.727	18.7837	19.7231	19.6365	19.3286	18.8593	Endonuclease/exonuclease/phosphatase domain-containing protein	GWK47_003285		GO:0003824	catalytic activity			PF14529	domain	Endonuclease-reverse transcriptase	IPR036691,IPR005135	Homologous_superfamily|Domain	Endonuclease/exonuclease/phosphatase superfamily|Endonuclease/exonuclease/phosphatase
A0A5B7E7G9	LAMA2_1	Laminin subunit alpha-2	1	12.263	17.1085	-4.84549	0.0347827	Down	0.00578625	0.181834	10	15.4431	10.3541	10.14	15.3781	16.8449	17.5351	17.2379	17.3794	16.5454	Laminin subunit alpha-2	LAMA2_1		GO:0009887,GO:0030155,GO:0030334,GO:0045995,GO:0034446,GO:0009888,GO:0005604,GO:0016020,GO:0005102	animal organ morphogenesis|regulation of cell adhesion|regulation of cell migration|regulation of embryonic development|substrate adhesion-dependent cell spreading|tissue development|basement membrane|membrane|signaling receptor binding			PF00052,PF00053,PF00054,PF02210,PF06008,PF06009	domain|domain|domain|domain|coiled_coil|coiled_coil	Laminin B (Domain IV)|Laminin EGF domain|Laminin G domain|Laminin G domain|Laminin Domain I|Laminin Domain II	IPR013320,IPR009254,IPR010307,IPR001791,IPR000034,IPR002049	Homologous_superfamily|Domain|Domain|Domain|Domain|Domain	Concanavalin A-like lectin/glucanase domain superfamily|Laminin alpha, domain I|Laminin domain II|Laminin G domain|Laminin IV|Laminin-type EGF domain	Membrane;Secreted
A0A5B7EGM6	ZNF445	Zinc finger protein 445	1	12.2419	20.0232	-7.78129	0.00454566	Down	0.00579453	0.181834	10	20.5494	10.3541	10.14	10.1661	19.5451	20.1138	20.2871	20.5494	19.6207	Zinc finger protein 445	ZNF445		GO:0006357,GO:0005694,GO:0043035	regulation of transcription by RNA polymerase II|chromosome|chromatin insulator sequence binding						IPR036236,IPR013087	Homologous_superfamily|Domain	Zinc finger C2H2 superfamily|Zinc finger C2H2-type
A0A5B7HGZ2	E2C01_063212	Uncharacterized protein	1	12.2999	20.0336	-7.73367	0.00469821	Down	0.0060196	0.186101	20.6201	10.2193	10.3541	10.14	10.1661	20.2318	20.473	19.6168	19.561	20.2854	Uncharacterized protein	E2C01_063212
A0A0P4WH23		CUE domain-containing protein	1	17.6502	11.7718	5.87841	58.8271	Up	0.00603965	0.186101	18.3144	17.7693	17.4227	17.2086	17.5362	10.1577	10.2242	10.2261	10.1703	18.0809	CUE domain-containing protein			GO:0043130	ubiquitin binding			PF02845	domain	CUE domain	IPR003892,IPR040195,IPR040192,IPR009060	Domain|Domain|Family|Homologous_superfamily	Ubiquitin system component CUE|CUE domain-containing protein 1, CUE domain|CUE domain-containing protein 1|UBA-like superfamily
A0A0N7Z9X0		Obg domain-containing protein	1	12.423	20.7937	-8.37072	0.00302108	Down	0.00609241	0.186603	10	21.4549	10.3541	10.14	10.1661	21.2113	20.3791	21.1639	20.826	20.3882	Obg domain-containing protein			GO:0042254,GO:0005739,GO:0005525,GO:0003924	ribosome biogenesis|mitochondrion|GTP binding|GTPase activity			PF01018	domain	GTP1/OBG	IPR006169,IPR036726,IPR045086	Domain|Homologous_superfamily|Family	GTP1/OBG domain|GTP1/OBG domain superfamily|OBG-type GTPase
A0A5B7F674	E2C01_036707	Uncharacterized protein	1	12.1401	19.2629	-7.12279	0.00717507	Down	0.00615062	0.18699	19.8212	10.2193	10.3541	10.14	10.1661	18.7856	18.852	19.6637	19.2223	19.791	Uncharacterized protein	E2C01_036707
A0A5B7D3U6	E2C01_009130	Uncharacterized protein	1	20.6703	12.3878	8.28254	311.382	Up	0.00624603	0.18699	21.6982	21.0088	18.6895	20.7067	21.2481	10.1577	10.2242	21.1533	10.1703	10.2333	Uncharacterized protein	E2C01_009130
A0A8J4Y0V5	Gtpbp2_0	GTP-binding protein 2	1	16.2309	11.4047	4.82623	28.3688	Up	0.00624677	0.18699	15.9042	16.8339	17.8542	16.0442	14.518	16.1696	10.2242	10.2261	10.1703	10.2333	GTP-binding protein 2	Gtpbp2_0		GO:0005525,GO:0003746	GTP binding|translation elongation factor activity						IPR009001	Homologous_superfamily	Translation elongation factor EF1A/initiation factor IF2gamma, C-terminal
A0A5B7I4C3	E2C01_071600	Uncharacterized protein	1	12.3622	20.4565	-8.0943	0.00365908	Down	0.00634166	0.188065	10	21.1507	10.3541	10.14	10.1661	19.9918	20.6748	21.1575	20.1769	20.2814	Uncharacterized protein	E2C01_071600
A0A8J4YI76	GWK47_035360	Mutator-like transposase domain-containing protein	1	12.2817	20.3833	-8.10163	0.00364053	Down	0.00639061	0.188065	10	10.2193	10.3541	10.14	20.6952	20.9648	21.2853	17.6528	21.0361	20.9776	Mutator-like transposase domain-containing protein	GWK47_035360						PF20700	domain	Mutator-like transposase	IPR049012	Domain	Mutator-like transposase domain
A0A5B7GFD6	E2C01_050183	Uncharacterized protein	1	18.8094	12.0355	6.77392	109.434	Up	0.00643307	0.188065	18.8151	19.2804	19.2586	18.3335	18.3596	10.1577	10.2242	10.2261	10.1703	19.3993	Uncharacterized protein	E2C01_050183		GO:0016020	membrane
A0A5B7EZ13	rab3gap1_0	Rab3 GTPase-activating protein catalytic subunit	1	17.567	11.7665	5.80052	55.7352	Up	0.00643429	0.188065	16.9566	18.1519	17.8256	17.7782	17.1227	10.1577	10.2242	18.0469	10.1703	10.2333	Rab3 GTPase-activating protein catalytic subunit	rab3gap1_0		GO:0005783,GO:0005096	endoplasmic reticulum|GTPase activator activity			PF19533,PF13890	domain|family	Rab3 GTPase-activating protein catalytic subunit C-terminal|Rab3 GTPase-activating protein catalytic subunit	IPR045700,IPR045698,IPR026147	Family|Domain|Domain	Rab3GAP catalytic subunit|Rab3GAP catalytic subunit, C-terminal|Rab3GAP catalytic subunit, conserved domain	Cytoplasm
A0A8J5CY44	GWK47_004699	Uncharacterized protein	1	12.7508	22.3083	-9.55747	0.00132714	Down	0.00658602	0.189245	10	10.2193	23.2287	10.14	10.1661	22.6437	22.4218	21.894	22.6808	21.9012	Uncharacterized protein	GWK47_004699
A0A0P4W411		Tyrosine-protein kinase	1	20.7003	12.4267	8.27356	309.449	Up	0.00660226	0.189245	21.2372	20.7439	19.0946	20.7047	21.721	10.1577	10.2242	21.3482	10.1703	10.2333	Tyrosine-protein kinase		K07364	GO:0002250,GO:0050853,GO:0048468,GO:0002009,GO:0065008,GO:0050852,GO:0005886,GO:0005524,GO:0004715	adaptive immune response|B cell receptor signaling pathway|cell development|morphogenesis of an epithelium|regulation of biological quality|T cell receptor signaling pathway|plasma membrane|ATP binding|non-membrane spanning protein tyrosine kinase activity	ko04013,ko04660,ko04380	MAPK signaling pathway - fly|T cell receptor signaling pathway|Osteoclast differentiation	PF00169,PF07714,PF00017,PF00018	domain|domain|domain|domain	PH domain|Protein tyrosine and serine/threonine kinase|SH2 domain|SH3 domain	IPR011009,IPR011993,IPR001849,IPR000719,IPR017441,IPR001245,IPR000980,IPR036860,IPR036028,IPR001452,IPR008266,IPR020635	Homologous_superfamily|Homologous_superfamily|Domain|Domain|Binding_site|Domain|Domain|Homologous_superfamily|Homologous_superfamily|Domain|Active_site|Domain	Protein kinase-like domain superfamily|PH-like domain superfamily|Pleckstrin homology domain|Protein kinase domain|Protein kinase, ATP binding site|Serine-threonine/tyrosine-protein kinase, catalytic domain|SH2 domain|SH2 domain superfamily|SH3-like domain superfamily|SH3 domain|Tyrosine-protein kinase, active site|Tyrosine-protein kinase, catalytic domain
A0A8J5CZE6	Sult1d1	Sulfotransferase 1 family member D1	1	19.7107	12.2314	7.47925	178.434	Up	0.00660906	0.189245	19.1386	19.6955	20.7992	19.2786	19.6414	10.1577	10.2242	20.3716	10.1703	10.2333	Sulfotransferase 1 family member D1	Sult1d1		GO:0051923,GO:0005737,GO:0008146	sulfation|cytoplasm|sulfotransferase activity			PF00685	domain	Sulfotransferase domain	IPR027417,IPR000863	Homologous_superfamily|Domain	P-loop containing nucleoside triphosphate hydrolase|Sulfotransferase domain
A0A5B7IE83	E2C01_073545	Uncharacterized protein	1	18.3835	11.8874	6.49607	90.2636	Up	0.0066652	0.189403	20.1358	16.4589	18.5799	18.3658	18.377	10.1577	18.6496	10.2261	10.1703	10.2333	Uncharacterized protein	E2C01_073545
A0A5B7E1I6	E2C01_020453	Uncharacterized protein	1	12.1557	18.014	-5.85826	0.0172381	Down	0.0067355	0.190343	15.83	14.2884	10.3541	10.14	10.1661	15.5023	19.69	19.6288	15.2905	19.9582	Uncharacterized protein	E2C01_020453
A0A5B7CRI3	SEMA-1A	Semaphorin-1A	1	16.9218	11.6461	5.27572	38.739	Up	0.00702738	0.196421	16.3053	17.3162	17.4579	17.0585	16.4714	10.1577	17.4433	10.2261	10.1703	10.2333	Semaphorin-1A	SEMA-1A		GO:0007411,GO:0048843,GO:0001755,GO:0030335,GO:0071526,GO:0016020,GO:0045499,GO:0030215	axon guidance|negative regulation of axon extension involved in axon guidance|neural crest cell migration|positive regulation of cell migration|semaphorin-plexin signaling pathway|membrane|chemorepellent activity|semaphorin receptor binding			PF01437,PF01403	family|repeat	Plexin repeat|Sema domain	IPR002165,IPR016201,IPR001627,IPR036352,IPR027231,IPR015943	Repeat|Domain|Domain|Homologous_superfamily|Family|Homologous_superfamily	Plexin repeat|PSI domain|Sema domain|Sema domain superfamily|Semaphorin|WD40/YVTN repeat-like-containing domain superfamily
A0A8J4YMW8	Igf2bp2_2	Insulin-like growth factor 2 mRNA-binding protein 2	1	11.4694	16.1514	-4.68198	0.0389569	Down	0.00711998	0.1974	10	10.2193	10.3541	10.14	16.6337	15.6654	16.499	16.3851	16.4666	15.7409	Insulin-like growth factor 2 mRNA-binding protein 2	Igf2bp2_2	K17391	GO:0007399,GO:0010468,GO:0005829,GO:0005634,GO:0003730	nervous system development|regulation of gene expression|cytosol|nucleus|mRNA 3'-UTR binding	ko05206	MicroRNAs in cancer	PF00013	domain	KH domain	IPR004087,IPR004088,IPR036612	Domain|Domain|Homologous_superfamily	K Homology domain|K Homology domain, type 1|K Homology domain, type 1 superfamily
A0A5B7FXJ1	E2C01_043959	Uncharacterized protein	1	19.0017	12.0317	6.97002	125.368	Up	0.00720547	0.1974	16.4795	19.9006	19.4532	20.0785	19.0968	10.1577	19.3711	10.2261	10.1703	10.2333	Uncharacterized protein	E2C01_043959
A0A5B7GW16	E2C01_055618	Uncharacterized protein	1	12.6784	21.6598	-8.98145	0.0019784	Down	0.00720796	0.1974	10	10.2193	10.3541	10.14	22.6785	21.1944	21.6001	21.2628	21.8569	22.385	Uncharacterized protein	E2C01_055618
A0A8J5CWK1	RTase_14	Putative RNA-directed DNA polymerase from transposon BS	1	12.9951	19.5291	-6.53406	0.0107907	Down	0.00723526	0.1974	10	15.5167	10.3541	10.14	18.9646	18.9151	19.4541	19.4451	19.8388	19.9926	Putative RNA-directed DNA polymerase from transposon BS	RTase_14		GO:0003964	RNA-directed DNA polymerase activity			PF00078	domain	Reverse transcriptase (RNA-dependent DNA polymerase)	IPR043502,IPR000477	Homologous_superfamily|Domain	DNA/RNA polymerase superfamily|Reverse transcriptase domain
A0A5B7CMA4	NARS_0	Asparagine--tRNA ligase, cytoplasmic	1	19.1323	18.0216	1.11066	2.15944	Up	0.00725535	0.1974	19.5822	18.2092	19.1411	19.2637	19.4653	18.294	17.6192	17.9509	18.6159	17.6283	Asparagine--tRNA ligase, cytoplasmic	NARS_0		GO:0006421,GO:0005737,GO:0004816,GO:0005524	asparaginyl-tRNA aminoacylation|cytoplasm|asparagine-tRNA ligase activity|ATP binding			PF20917,PF00152	domain|domain	Asparaginal-tRNA synthetase, N-terminal domain|tRNA synthetases class II (D, K and N)	IPR004364,IPR045864,IPR048952,IPR002312	Domain|Homologous_superfamily|Domain|Family	Aminoacyl-tRNA synthetase, class II (D/K/N)|Class II Aminoacyl-tRNA synthetase/Biotinyl protein ligase (BPL) and lipoyl protein ligase (LPL)|Asparagine--tRNA ligase, N-terminal domain|Aspartyl/Asparaginyl-tRNA synthetase, class IIb
A0A5B7HKE9	E2C01_063948	Uncharacterized protein	1	20.6404	13.287	7.35346	163.536	Up	0.00730668	0.197744	21.0947	20.1938	20.6049	20.6587	20.65	10.1577	10.2242	15.3342	20.4854	10.2333	Uncharacterized protein	E2C01_063948		GO:0016020	membrane
A0A5B7CM26	Ate1	Arginyl-tRNA--protein transferase 1	1	18.0918	16.607	1.48483	2.79883	Up	0.00734747	0.197802	17.7213	18.0704	19.0705	17.967	17.6298	17.3855	17.3134	15.748	16.0638	16.5241	Arginyl-tRNA--protein transferase 1	Ate1	K00685	GO:0005737,GO:0004057	cytoplasm|arginyl-tRNA--protein transferase activity			PF04377,PF04376	family|family	Arginine-tRNA-protein transferase, C terminus|Arginine-tRNA-protein transferase, N terminus	IPR016181,IPR017137,IPR030700,IPR007472,IPR007471	Homologous_superfamily|Family|Family|Domain|Domain	Acyl-CoA N-acyltransferase|Arginine-tRNA-protein transferase 1, eukaryotic|N-end rule aminoacyl transferase|N-end rule aminoacyl transferase, C-terminal|N-end aminoacyl transferase, N-terminal
A0A8J4YJD3	CLYBL	Citramalyl-CoA lyase, mitochondrial	1	18.2876	20.0869	-1.79921	0.287332	Down	0.00740676	0.197942	18.0011	18.1656	18.2221	18.3792	18.6702	20.9267	20.1331	18.3203	21.092	19.9622	Citramalyl-CoA lyase, mitochondrial	CLYBL	K11390	GO:0106064,GO:0047777,GO:0046872	regulation of cobalamin metabolic process|(S)-citramalyl-CoA lyase activity|metal ion binding			PF03328	family	HpcH/HpaI aldolase/citrate lyase family	IPR005000,IPR040186,IPR011206,IPR015813,IPR040442	Domain|Family|Family|Homologous_superfamily|Homologous_superfamily	HpcH/HpaI aldolase/citrate lyase domain|Citramalyl-CoA lyase|Citrate lyase beta subunit-like|Pyruvate/Phosphoenolpyruvate kinase-like domain superfamily|Pyruvate kinase-like domain superfamily
A0A8J4XX67	Eif2b4	Translation initiation factor eIF2B subunit delta	2	17.5758	12.4117	5.16408	35.8545	Up	0.00747105	0.197942	17.7718	17.4693	17.5074	17.6151	17.5152	10.1577	10.2242	10.2261	14.0554	17.3951	Translation initiation factor eIF2B subunit delta	Eif2b4	K03680	GO:0005829,GO:0003743	cytosol|translation initiation factor activity	ko05168	Herpes simplex virus 1 infection	PF01008	family	Initiation factor 2 subunit family	IPR000649,IPR042529,IPR037171	Family|Homologous_superfamily|Homologous_superfamily	Initiation factor 2B-related|Initiation factor 2B-like, C-terminal|NagB/RpiA transferase-like	Cytoplasm
A0A5B7E265	sog	Dorsal-ventral patterning protein Sog	1	11.717	17.1928	-5.47587	0.0224698	Down	0.00758845	0.197942	10	10.2193	10.3541	17.8454	10.1661	16.7155	16.7819	17.5287	17.6983	17.2398	Dorsal-ventral patterning protein Sog	sog	K04657	GO:0009953,GO:0030514,GO:0005615,GO:0036122	dorsal/ventral pattern formation|negative regulation of BMP signaling pathway|extracellular space|BMP binding	ko04350	TGF-beta signaling pathway	PF00093	domain	von Willebrand factor type C domain	IPR010895,IPR001007	Domain|Domain	CHRD|VWFC domain
A0A5B7J5W8	E2C01_088334	Uncharacterized protein	1	20.3785	12.4448	7.93366	244.495	Up	0.00760438	0.197942	20.614	20.5367	19.8595	20.7212	20.161	10.1577	10.2242	10.2261	21.3827	10.2333	Uncharacterized protein	E2C01_088334
A0A8J4XZN9	Apod_1	Apolipoprotein D	1	11.6109	16.9241	-5.31316	0.0251524	Down	0.00764541	0.197942	10	10.2193	10.3541	10.14	17.3413	17.2227	17.6903	15.2417	16.8443	17.6214	Apolipoprotein D	Apod_1	K03098	GO:0006629,GO:0000302,GO:0005737,GO:0016020,GO:0015485	lipid metabolic process|response to reactive oxygen species|cytoplasm|membrane|cholesterol binding			PF08212	domain	Lipocalin-like domain	IPR012674,IPR000566	Homologous_superfamily|Domain	Calycin|Lipocalin/cytosolic fatty-acid binding domain
A0A5B7EK11	E2C01_027945	Uncharacterized protein	1	11.8498	17.9734	-6.12366	0.0143415	Down	0.00770111	0.197942	10	18.5887	10.3541	10.14	10.1661	17.9322	18.4647	18.5483	16.4204	18.5014	Uncharacterized protein	E2C01_027945
A0A8J5C7C4	TLS1	Telomere length and silencing protein 1	1	19.9845	12.3416	7.64295	199.875	Up	0.00773967	0.197942	18.8334	19.712	21.108	19.6326	20.6367	20.8542	10.2242	10.2261	10.1703	10.2333	Telomere length and silencing protein 1	TLS1		GO:0000398,GO:0005681	mRNA splicing, via spliceosome|spliceosomal complex			PF07052	family	Hepatocellular carcinoma-associated antigen 59	IPR010756	Family	Telomere length and silencing protein 1-like	Nucleus
A0A8J4Y5Q4	DNAJC13_6	DnaJ subfamily C member 13	1	11.7049	17.5012	-5.79629	0.0179946	Down	0.00790696	0.19962	10	17.8646	10.3541	10.14	10.1661	18.3749	18.1955	18.1329	15.2096	17.5933	DnaJ subfamily C member 13	DNAJC13_6	K09533	GO:0007032,GO:0006898,GO:2000641,GO:0010008	endosome organization|receptor-mediated endocytosis|regulation of early endosome to late endosome transport|endosome membrane			PF00226,PF14237,PF19432	domain|domain|domain	DnaJ domain|GYF domain 2|DNAJ protein RME-8 N-terminal	IPR011989,IPR016024,IPR001623,IPR044978,IPR045802,IPR025640,IPR036869	Homologous_superfamily|Homologous_superfamily|Domain|Family|Domain|Domain|Homologous_superfamily	Armadillo-like helical|Armadillo-type fold|DnaJ domain|DnaJ homologue subfamily C, GRV2/DNAJC13|DnaJ homologue subfamily C, GRV2/DNAJC13, N-terminal domain|GYF domain 2|Chaperone J-domain superfamily
A0A5B7JVI7	E2C01_096406	Uncharacterized protein	1	11.5392	18.2976	-6.75843	0.00923655	Down	0.00796084	0.19962	10	10.2193	17.1704	10.14	10.1661	19.018	19.817	19.6912	19.8803	13.0816	Uncharacterized protein	E2C01_096406
A0A5B7FRM2	xdh	Xanthine dehydrogenase	1	19.6262	17.7552	1.87093	3.65769	Up	0.00796138	0.19962	19.6847	19.5313	19.8328	19.462	19.6201	18.2173	16.905	17.9176	19.3867	16.3496	Xanthine dehydrogenase	xdh		GO:0005506,GO:0016491	iron ion binding|oxidoreductase activity			PF20256	domain	Molybdopterin cofactor-binding domain	IPR016208,IPR046867,IPR037165	Family|Domain|Homologous_superfamily	Aldehyde oxidase/xanthine dehydrogenase-like|Aldehyde oxidase/xanthine dehydrogenase, second molybdopterin binding domain|Aldehyde oxidase/xanthine dehydrogenase, molybdopterin binding domain superfamily
A0A0N7ZA26		Methylthioribose-1-phosphate isomerase	1	14.4574	16.3963	-1.93892	0.260812	Down	0.00807844	0.201567	13.8891	15.3335	14.2431	14.7562	14.065	16.1682	16.8443	16.2366	14.8699	17.8625	Methylthioribose-1-phosphate isomerase		K08963	GO:0019509,GO:0019284,GO:0005737,GO:0005634,GO:0046523	L-methionine salvage from methylthioadenosine|L-methionine salvage from S-adenosylmethionine|cytoplasm|nucleus|S-methyl-5-thioribose-1-phosphate isomerase activity	ko00270	Cysteine and methionine metabolism	PF01008	family	Initiation factor 2 subunit family	IPR000649,IPR005251,IPR042529,IPR011559,IPR027363,IPR037171	Family|Family|Homologous_superfamily|Family|Homologous_superfamily|Homologous_superfamily	Initiation factor 2B-related|Methylthioribose-1-phosphate isomerase|Initiation factor 2B-like, C-terminal|Initiation factor 2B alpha/beta/delta|Methylthioribose-1-phosphate isomerase, N-terminal|NagB/RpiA transferase-like	Cytoplasm;Nucleus
A0A8J4YBG1	TRIM33	E3 ubiquitin-protein ligase TRIM33	1	19.6024	13.1498	6.45254	87.5808	Up	0.00831801	0.204551	19.5725	19.2354	20.5762	19.1561	19.4718	16.4478	10.2242	10.2261	10.1703	18.6808	E3 ubiquitin-protein ligase TRIM33	TRIM33		GO:0005634,GO:0046872	nucleus|metal ion binding			PF00439,PF00628	domain|domain	Bromodomain|PHD-finger	IPR001487,IPR036427,IPR019786,IPR011011,IPR001965,IPR019787,IPR013083	Domain|Homologous_superfamily|Conserved_site|Homologous_superfamily|Domain|Domain|Homologous_superfamily	Bromodomain|Bromodomain-like superfamily|Zinc finger, PHD-type, conserved site|Zinc finger, FYVE/PHD-type|Zinc finger, PHD-type|Zinc finger, PHD-finger|Zinc finger, RING/FYVE/PHD-type
A0A8J4YFU4	mtpn	Myotrophin	1	11.4754	16.0378	-4.56233	0.0423255	Down	0.00845189	0.206849	10	10.2193	10.3541	10.14	16.6638	15.986	15.8705	15.6149	16.8371	15.8803	Myotrophin	mtpn						PF12796	repeat	Ankyrin repeats (3 copies)	IPR002110,IPR036770	Repeat|Homologous_superfamily	Ankyrin repeat|Ankyrin repeat-containing domain superfamily
A0A5B7FQ14	E2C01_041194	Uncharacterized protein	1	18.0967	11.9201	6.17659	72.3333	Up	0.0085234	0.207341	19.4349	18.7299	16.3912	17.9506	17.9767	10.1577	10.2242	10.2261	18.759	10.2333	Uncharacterized protein	E2C01_041194		GO:0017171	serine hydrolase activity			PF05705	domain	Eukaryotic protein of unknown function (DUF829)	IPR029058,IPR008547	Homologous_superfamily|Family	Alpha/Beta hydrolase fold|Protein of unknown function DUF829, TMEM53
A0A8J5CMZ8	GWK47_015396	cellulase	2	19.5429	21.2499	-1.70692	0.306314	Down	0.00864369	0.207583	19.2104	19.999	20.4844	19.8426	18.1784	20.133	21.5529	21.3784	21.8545	21.3305	cellulase	GWK47_015396		GO:0000272,GO:0004553	polysaccharide catabolic process|hydrolase activity, hydrolyzing O-glycosyl compounds			PF00759	repeat	Glycosyl hydrolase family 9	IPR008928,IPR012341,IPR001701	Homologous_superfamily|Homologous_superfamily|Domain	Six-hairpin glycosidase superfamily|Six-hairpin glycosidase-like superfamily|Glycoside hydrolase family 9
A0A8J4Y412	CNG	Cyclic nucleotide-gated cation channel	2	11.9543	18.6338	-6.6795	0.00975596	Down	0.00864421	0.207583	18.8922	10.2193	10.3541	10.14	10.1661	18.7512	18.8177	15.4234	19.9985	20.1783	Cyclic nucleotide-gated cation channel	CNG		GO:0017071,GO:0005886,GO:0030553,GO:0005222,GO:0005223,GO:0044877	intracellular cyclic nucleotide activated cation channel complex|plasma membrane|cGMP binding|intracellularly cAMP-activated cation channel activity|intracellularly cGMP-activated cation channel activity|protein-containing complex binding			PF00520	family	Ion transport protein	IPR018490,IPR005821	Homologous_superfamily|Domain	Cyclic nucleotide-binding domain superfamily|Ion transport domain
A0A5B7D047	E2C01_007863	C-type lectin domain-containing protein	2	16.7853	12.1461	4.63922	24.9198	Up	0.00890196	0.209994	16.1795	17.1256	16.5336	17.3295	16.7584	13.1121	10.2242	16.9906	10.1703	10.2333	C-type lectin domain-containing protein	E2C01_007863									IPR016187	Homologous_superfamily	C-type lectin fold
A0A0P4VNB5		Integrase catalytic domain-containing protein	1	14.6368	17.1259	-2.48908	0.17812	Down	0.00891088	0.209994	14.9056	14.8253	14.5794	14.2624	14.6113	17.7815	17.3268	18.3144	14.3305	17.8762	Integrase catalytic domain-containing protein			GO:0015074,GO:0003676	DNA integration|nucleic acid binding			PF00665,PF13333	domain|family	Integrase core domain|Integrase core domain	IPR001584,IPR012337,IPR036397,IPR048020	Domain|Homologous_superfamily|Homologous_superfamily|Family	Integrase, catalytic core|Ribonuclease H-like superfamily|Ribonuclease H superfamily|IS3 transposase
A0A8J4YI93	RABGGTB	Geranylgeranyl transferase type-2 subunit beta	1	12.1177	17.0321	-4.91446	0.033159	Down	0.00894989	0.209994	10	17.4977	10.3541	12.5705	10.1661	16.9404	17.3752	17.4211	16.63	16.794	Geranylgeranyl transferase type-2 subunit beta	RABGGTB	K05956	GO:0005968,GO:0046872,GO:0004663	Rab-protein geranylgeranyltransferase complex|metal ion binding|Rab geranylgeranyltransferase activity			PF00432	repeat	Prenyltransferase and squalene oxidase repeat	IPR001330,IPR045089,IPR026873,IPR008930	Repeat|Family|Family|Homologous_superfamily	PFTB repeat|Prenyltransferase subunit beta|Geranylgeranyl transferase type-2 subunit beta|Terpenoid cyclases/protein prenyltransferase alpha-alpha toroid
A0A0P4W0K4		Uncharacterized protein	1	17.7442	16.6851	1.05915	2.0837	Up	0.00900195	0.210251	17.8268	17.4212	18.6736	17.388	17.4115	16.2002	16.2667	17.0234	17.0522	16.8829	Uncharacterized protein		K23643	GO:0003723	RNA binding	ko04711	Circadian rhythm - fly	PF09793,PF21166	domain|domain	Anticodon-binding domain|LSM12, LSM domain	IPR047574,IPR039683,IPR019181,IPR048478,IPR047575	Domain|Family|Domain|Domain|Domain	AD domain|Protein Lsm12-like|LSM12, anticodon-binding domain|LSM12, LSM domain|Sm domain
A0A5B7CNA6	E2C01_003814	Uncharacterized protein	1	12.942	18.9123	-5.97036	0.0159493	Down	0.00924556	0.214959	10	16.1889	10.3541	10.14	18.0268	18.5015	19.3524	18.5698	18.2825	19.8555	Uncharacterized protein	E2C01_003814
A0A0P4WEA7		Cyclin-D1-binding protein 1 homolog	1	12.8124	19.3282	-6.51578	0.0109284	Down	0.00936724	0.216803	13.365	20.037	10.3541	10.14	10.1661	19.3733	19.9224	19.5563	18.863	18.926	Cyclin-D1-binding protein 1 homolog			GO:0051726,GO:0005737,GO:0005634	regulation of cell cycle|cytoplasm|nucleus			PF20936,PF13324	domain|domain	Grap2 and cyclin-D-interacting, C-terminal|Grap2 and cyclin-D-interacting, N-terminal	IPR026907,IPR049317,IPR049318	Family|Domain|Domain	Cyclin-D1-binding protein 1-like|Cyclin-D1-binding protein 1-like, N-terminal|Cyclin-D1-binding protein 1-like, C-terminal	Cytoplasm;Nucleus
A0A5B7E1G1	E2C01_020423	Uncharacterized protein	1	16.8283	19.4433	-2.61496	0.163237	Down	0.00942707	0.217205	14.5417	17.5924	16.9371	16.723	18.3475	18.7435	19.4996	18.8651	19.018	21.0904	Uncharacterized protein	E2C01_020423
A0A8J4YKR3	Ddx49	Putative ATP-dependent RNA helicase DDX49	1	12.2347	19.6632	-7.42845	0.00580515	Down	0.00958349	0.219819	10	10.2193	20.6483	10.14	10.1661	20.4549	19.9464	20.3191	20.4139	17.1817	Putative ATP-dependent RNA helicase DDX49	Ddx49	K14778	GO:0005634,GO:0005524,GO:0004386,GO:0016787,GO:0003676	nucleus|ATP binding|helicase activity|hydrolase activity|nucleic acid binding			PF00270,PF00271	domain|domain	DEAD/DEAH box helicase|Helicase conserved C-terminal domain	IPR011545,IPR014001,IPR001650,IPR027417,IPR000629	Domain|Domain|Domain|Homologous_superfamily|Conserved_site	DEAD/DEAH box helicase domain|Helicase superfamily 1/2, ATP-binding domain|Helicase, C-terminal domain-like|P-loop containing nucleoside triphosphate hydrolase|ATP-dependent RNA helicase DEAD-box, conserved site
A0A5B7HB77	E2C01_061030	Uncharacterized protein	1	18.172	16.3429	1.82914	3.55326	Up	0.00984291	0.222031	19.1283	16.799	19.413	17.3665	18.1534	15.8776	16.1771	16.8624	16.8442	15.9532	Uncharacterized protein	E2C01_061030									IPR036222	Homologous_superfamily	Adenylate cyclase-associated CAP, N-terminal domain superfamily
A0A8J5CUR9	Cwf19l1	CWF19-like protein 1	1	11.8446	17.3659	-5.52134	0.0217726	Down	0.0098465	0.222031	18.3434	10.2193	10.3541	10.14	10.1661	17.1145	17.7968	17.6212	16.6053	17.6917	CWF19-like protein 1	Cwf19l1		GO:0000398,GO:0071014,GO:0061632	mRNA splicing, via spliceosome|post-mRNA release spliceosomal complex|RNA lariat debranching enzyme activator activity			PF04677,PF04676	family|family	Protein similar to CwfJ C-terminus 1|Protein similar to CwfJ C-terminus 2	IPR040194,IPR006768,IPR006767	Family|Domain|Domain	Cwf19-like protein|Cwf19-like, C-terminal domain-1|Cwf19-like protein, C-terminal domain-2
A0A346FQ23		Beta-actin (Fragment)	1	18.9023	12.1143	6.78792	110.501	Up	0.00992715	0.222031	16.6198	20.0822	18.9829	20.0314	18.7949	10.1577	10.2242	10.2261	10.1703	19.7935	Beta-actin (Fragment)							PF00022	family	Actin	IPR004000,IPR020902,IPR043129	Family|Conserved_site|Homologous_superfamily	Actin family|Actin/actin-like conserved site|ATPase, nucleotide binding domain
A0A5B7EG64	SBF2_1	Myotubularin-related protein 13	1	17.3611	18.3974	-1.03629	0.487581	Down	0.00993151	0.222031	17.9445	16.8495	18.0946	16.9455	16.9715	18.1225	18.6323	18.0917	18.8476	18.293	Myotubularin-related protein 13	SBF2_1		GO:0032483,GO:0031410	regulation of Rab protein signal transduction|cytoplasmic vesicle			PF02141,PF12335	family|family	DENN (AEX-3) domain|Myotubularin protein	IPR001194,IPR005112,IPR043153,IPR022096,IPR037516	Domain|Domain|Homologous_superfamily|Domain|Domain	cDENN domain|dDENN domain|DENN domain, C-terminal lobe|SBF1/SBF2 domain|Tripartite DENN domain
A0A5B7I7P2	E2C01_071974	Uncharacterized protein	1	12.2787	20.6798	-8.4011	0.00295813	Down	0.0099621	0.222031	10	20.7336	10.3541	10.14	10.1661	21.042	21.7899	15.6639	21.2341	23.6693	Uncharacterized protein	E2C01_071974
A0A8J4YI44	avrBs3	Avirulence protein AvrBs3	1	21.7469	19.8166	1.9303	3.81135	Up	0.0100565	0.222031	21.6829	21.7585	21.5082	22.4649	21.3202	20.0207	21.4166	19.6799	18.0173	19.9486	Avirulence protein AvrBs3	avrBs3
A0A5B7IGX1	E2C01_075873	Uncharacterized protein	1	11.7494	17.566	-5.81664	0.0177425	Down	0.0101118	0.222031	10	18.0868	10.3541	10.14	10.1661	14.99	17.6021	19.1566	17.5481	18.5334	Uncharacterized protein	E2C01_075873
A0A5B7D3Q5	E2C01_008685	Uncharacterized protein	1	19.8534	17.5778	2.27557	4.84188	Up	0.0101669	0.222031	19.3283	20.5761	19.6277	19.4136	20.3214	17.6581	19.7916	16.727	17.6706	16.0419	Uncharacterized protein	E2C01_008685
A0A8J4YC18	AK6	Adenylate kinase isoenzyme 6 homolog	1	17.177	15.4967	1.68027	3.20488	Up	0.0101995	0.222031	16.8999	16.7231	18.5954	16.8202	16.8463	14.4793	15.1996	15.2015	16.2069	16.3963	Adenylate kinase isoenzyme 6 homolog	AK6	K18532	GO:0042274,GO:0006364,GO:0005737,GO:0005634,GO:0004017,GO:0005524,GO:0016887	ribosomal small subunit biogenesis|rRNA processing|cytoplasm|nucleus|adenylate kinase activity|ATP binding|ATP hydrolysis activity	ko00230,ko03008	Purine metabolism|Ribosome biogenesis in eukaryotes	PF13238	domain	AAA domain	IPR020618,IPR027417	Family|Homologous_superfamily	Adenylate kinase isoenzyme 6|P-loop containing nucleoside triphosphate hydrolase	Cytoplasm;Nucleus
A0A5B7DT57	RpL37a	Putative 60S ribosomal protein L37-A	1	16.6773	11.6782	4.9991	31.9801	Up	0.010257	0.222031	16.0777	17.2413	16.4318	17.1191	16.5164	10.1577	17.6035	10.2261	10.1703	10.2333	Putative 60S ribosomal protein L37-A	RpL37a	K02922	GO:0006412,GO:0022625,GO:0046872,GO:0019843,GO:0003735	translation|cytosolic large ribosomal subunit|metal ion binding|rRNA binding|structural constituent of ribosome	ko03010,ko05171	Ribosome|Coronavirus disease - COVID-19	PF01907	family	Ribosomal protein L37e	IPR001569,IPR011331,IPR018267,IPR011332	Family|Homologous_superfamily|Conserved_site|Homologous_superfamily	Large ribosomal subunit protein eL37|Large ribosomal subunit protein eL37/eL43|Large ribosomal subunit protein eL37, conserved site|Zinc-binding ribosomal protein
A0A5B7D3F1	Plc21C	Phosphoinositide phospholipase C	1	13.183	19.2714	-6.08832	0.0146971	Down	0.0103988	0.222031	17.2209	10.2193	10.3541	10.14	17.9809	18.8112	20.2575	19.4987	18.8632	18.9262	Phosphoinositide phospholipase C	Plc21C		GO:0016042,GO:0048015,GO:0051209,GO:0005509,GO:0004435	lipid catabolic process|phosphatidylinositol-mediated signaling|release of sequestered calcium ion into cytosol|calcium ion binding|phosphatidylinositol phospholipase C activity			PF00168,PF00388,PF00387	domain|family|family	C2 domain|Phosphatidylinositol-specific phospholipase C, X domain|Phosphatidylinositol-specific phospholipase C, Y domain	IPR000008,IPR035892,IPR001192,IPR016280,IPR042531,IPR017946,IPR000909,IPR001711	Domain|Homologous_superfamily|Family|Family|Homologous_superfamily|Homologous_superfamily|Domain|Domain	C2 domain|C2 domain superfamily|Phosphoinositide phospholipase C family|Phosphatidylinositol-4, 5-bisphosphate phosphodiesterase beta|Phospholipase C-beta, C-terminal domain superfamily|PLC-like phosphodiesterase, TIM beta/alpha-barrel domain superfamily|Phosphatidylinositol-specific phospholipase C, X domain|Phospholipase C, phosphatidylinositol-specific, Y domain
A0A8J4Y2V2	march5	E3 ubiquitin-protein ligase MARCH5	1	20.8413	13.5029	7.33836	161.832	Up	0.0104684	0.222182	20.8036	20.4853	20.8129	20.406	21.6985	10.1577	21.1155	15.8378	10.1703	10.2333	E3 ubiquitin-protein ligase MARCH5	march5		GO:0016020,GO:0008270	membrane|zinc ion binding			PF12906	domain	RING-variant domain	IPR011016,IPR013083	Domain|Homologous_superfamily	Zinc finger, RING-CH-type|Zinc finger, RING/FYVE/PHD-type
C8XTB8	Prx	thioredoxin-dependent peroxiredoxin	1	18.2596	12.7406	5.51904	45.856	Up	0.010581	0.223644	19.9834	17.6109	18.7667	17.846	17.0911	17.5458	10.2242	10.2261	10.1703	15.5366	thioredoxin-dependent peroxiredoxin	Prx	K13279	GO:0045454,GO:0042744,GO:0045321,GO:0019430,GO:0005829,GO:0008379	cell redox homeostasis|hydrogen peroxide catabolic process|leukocyte activation|removal of superoxide radicals|cytosol|thioredoxin peroxidase activity	ko04146,ko04980,ko05146	Peroxisome|Cobalamin transport and metabolism|Amoebiasis	PF10417,PF00578	domain|domain	C-terminal domain of 1-Cys peroxiredoxin|AhpC/TSA family	IPR000866,IPR024706,IPR019479,IPR036249,IPR013766	Domain|Family|Domain|Homologous_superfamily|Domain	Alkyl hydroperoxide reductase subunit C/ Thiol specific antioxidant|Peroxiredoxin, AhpC-type|Peroxiredoxin, C-terminal|Thioredoxin-like superfamily|Thioredoxin domain
A0A8J4Y134	Pepd	Xaa-Pro dipeptidase	1	13.662	20.7695	-7.10752	0.00725141	Down	0.0107668	0.226635	17.3155	10.2193	10.3541	10.14	20.281	20.5305	20.7793	20.9662	20.7578	20.8138	Xaa-Pro dipeptidase	Pepd		GO:0030145,GO:0070006	manganese ion binding|metalloaminopeptidase activity			PF05195	domain	Aminopeptidase P, N-terminal domain	IPR007865,IPR029149	Domain|Homologous_superfamily	Aminopeptidase P, N-terminal|Creatinase/Aminopeptidase P/Spt16, N-terminal
A0A5B7DQA6	PDPR_2	Pyruvate dehydrogenase phosphatase regulatory subunit, mitochondrial	1	17.1282	18.4208	-1.2926	0.408215	Down	0.0108647	0.226829	16.6108	18.2665	16.9649	16.4607	17.3382	18.6163	17.5394	18.6147	18.7554	18.5782	Pyruvate dehydrogenase phosphatase regulatory subunit, mitochondrial	PDPR_2		GO:0005759,GO:0016491	mitochondrial matrix|oxidoreductase activity			PF01266,PF16350,PF01571,PF08669	domain|family|domain|domain	FAD dependent oxidoreductase|FAD dependent oxidoreductase central domain|Aminomethyltransferase folate-binding domain|Glycine cleavage T-protein C-terminal barrel domain	IPR006076,IPR036188,IPR032503,IPR013977,IPR006222,IPR029043,IPR027266	Domain|Homologous_superfamily|Domain|Domain|Domain|Homologous_superfamily|Homologous_superfamily	FAD dependent oxidoreductase|FAD/NAD(P)-binding domain superfamily|FAD dependent oxidoreductase, central domain|Glycine cleavage T-protein, C-terminal barrel domain|Aminomethyltransferase, folate-binding domain|Glycine cleavage T-protein/YgfZ, C-terminal|GTP-binding protein TrmE/Aminomethyltransferase GcvT, domain 1
A0A8J4YAC4	Ripk4	Receptor-interacting serine/threonine-protein kinase 4	1	12.9463	18.5232	-5.57692	0.0209498	Down	0.0109615	0.227079	17.371	10.2193	10.3541	10.14	16.647	19.7962	18.243	18.1351	18.1896	18.2521	Receptor-interacting serine/threonine-protein kinase 4	Ripk4		GO:0016301,GO:0051059	kinase activity|NF-kappaB binding			PF12796,PF13637	repeat|repeat	Ankyrin repeats (3 copies)|Ankyrin repeats (many copies)	IPR002110,IPR036770	Repeat|Homologous_superfamily	Ankyrin repeat|Ankyrin repeat-containing domain superfamily
A0A8J4Y9N7	TfIIA-S	Transcription initiation factor IIA subunit 2	1	18.4471	12.744	5.70309	52.0958	Up	0.0109689	0.227079	17.9671	19.5023	18.2505	18.4534	18.0625	10.1577	10.2242	10.2261	18.7929	14.3193	Transcription initiation factor IIA subunit 2	TfIIA-S	K03123	GO:0051123,GO:0005672,GO:0016251,GO:0017025	RNA polymerase II preinitiation complex assembly|transcription factor TFIIA complex|RNA polymerase II general transcription initiation factor activity|TBP-class protein binding	ko03022,ko05203	Basal transcription factors|Viral carcinogenesis	PF02751,PF02268	domain|domain	Transcription initiation factor IIA, gamma subunit|Transcription initiation factor IIA, gamma subunit, helical domain	IPR009083,IPR009088,IPR003194,IPR015871,IPR015872	Homologous_superfamily|Homologous_superfamily|Family|Domain|Domain	Transcription factor IIA, alpha-helical domain|Transcription factor IIA, beta-barrel|Transcription initiation factor IIA, gamma subunit|Transcription initiation factor IIA, gamma subunit, C-terminal|Transcription initiation factor IIA, gamma subunit, N-terminal	Nucleus
A0A8J8WCD2	GWK47_027318	Catenin alpha	1	11.3381	15.7397	-4.40161	0.0473132	Down	0.0110099	0.227079	10	16.0303	10.3541	10.14	10.1661	16.7194	15.8768	16.1607	13.2592	16.6825	Catenin alpha	GWK47_027318	K05691	GO:0016477,GO:0098609,GO:0005912,GO:0016342,GO:0005737,GO:0051015,GO:0008013,GO:0045296	cell migration|cell-cell adhesion|adherens junction|catenin complex|cytoplasm|actin filament binding|beta-catenin binding|cadherin binding	ko04390,ko04520,ko04670,ko05200,ko05226,ko05213,ko05100,ko05412	Hippo signaling pathway|Adherens junction|Leukocyte transendothelial migration|Pathways in cancer|Gastric cancer|Endometrial cancer|Bacterial invasion of epithelial cells|Arrhythmogenic right ventricular cardiomyopathy	PF01044	family	Vinculin family	IPR036723,IPR001033,IPR006077	Homologous_superfamily|Family|Family	Alpha-catenin/vinculin-like superfamily|Alpha-catenin|Vinculin/alpha-catenin
A0A5B7CVX1	spen_1	Protein split ends	1	18.9917	12.2188	6.77296	109.362	Up	0.0111365	0.228604	17.8679	20.0647	19.717	18.6414	18.6675	10.1577	10.2242	10.2261	10.1703	20.3155	Protein split ends	spen_1		GO:0006357,GO:0005634,GO:0003729	regulation of transcription by RNA polymerase II|nucleus|mRNA binding			PF07744	domain	SPOC domain	IPR016194,IPR012921,IPR010912	Homologous_superfamily|Domain|Domain	SPOC-like, C-terminal domain superfamily|Spen paralogue and orthologue SPOC, C-terminal|Spen paralogue/orthologue C-terminal, metazoa
A0A5B7EVH2	E2C01_031728	Uncharacterized protein	1	11.4638	15.7314	-4.26762	0.0519182	Down	0.0112179	0.228604	16.4396	10.2193	10.3541	10.14	10.1661	15.4355	15.4928	17.2137	15.0039	15.5111	Uncharacterized protein	E2C01_031728
A0A5B7EYK4	E2C01_031721	Uncharacterized protein	1	13.1449	19.6975	-6.55258	0.0106531	Down	0.0113318	0.229099	10	20.0271	15.3912	10.14	10.1661	19.6703	19.5867	19.8117	19.65	19.7685	Uncharacterized protein	E2C01_031721
A0A5B7FBL9	lrrc57	Leucine-rich repeat-containing protein 57	1	17.3501	18.3838	-1.03367	0.488466	Down	0.0114553	0.230685	17.5991	16.2525	17.3896	18.0353	17.4742	18.7704	18.2386	18.4541	18.1091	18.3469	Leucine-rich repeat-containing protein 57	lrrc57						PF00560,PF13855	repeat|repeat	Leucine Rich Repeat|Leucine rich repeat	IPR001611,IPR003591,IPR032675	Repeat|Repeat|Homologous_superfamily	Leucine-rich repeat|Leucine-rich repeat, typical subtype|Leucine-rich repeat domain superfamily
A0A5B7GEZ2	kug_8	Fat-like cadherin-related tumor suppressor	1	21.2723	20.0098	1.26247	2.39905	Up	0.0116302	0.233288	21.7119	22.1613	21.3372	20.9242	20.227	19.5467	20.5425	20.29	19.5426	20.1273	Fat-like cadherin-related tumor suppressor	kug_8	K16506	GO:0034332,GO:0016339,GO:0000902,GO:0044331,GO:0007043,GO:0007156,GO:0005912,GO:0016342,GO:0045296,GO:0005509	adherens junction organization|calcium-dependent cell-cell adhesion via plasma membrane cell adhesion molecules|cell morphogenesis|cell-cell adhesion mediated by cadherin|cell-cell junction assembly|homophilic cell adhesion via plasma membrane adhesion molecules|adherens junction|catenin complex|cadherin binding|calcium ion binding			PF00028	domain	Cadherin domain	IPR039808,IPR002126,IPR015919,IPR020894	Family|Domain|Homologous_superfamily|Conserved_site	Cadherin|Cadherin-like|Cadherin-like superfamily|Cadherin conserved site
A0A5B7D0K3	E2C01_008358	Uncharacterized protein	1	19.8566	18.2965	1.56013	2.94881	Up	0.0119868	0.2364	20.0356	19.2476	19.6827	20.8223	19.4947	18.9676	17.6229	17.2392	19.3623	18.2903	Uncharacterized protein	E2C01_008358
A0AAF0P5D7	scaffold1214736	Haloalkane dehalogenase-like protein (Fragment)	1	19.0142	16.7856	2.22863	4.68688	Up	0.0120457	0.2364	18.9302	18.6219	18.7566	19.2413	19.5213	15.8468	19.0736	15.1346	17.1534	16.7196	Haloalkane dehalogenase-like protein (Fragment)	scaffold1214736						PF00561	domain	alpha/beta hydrolase fold	IPR029058,IPR000073	Homologous_superfamily|Domain	Alpha/Beta hydrolase fold|Alpha/beta hydrolase fold-1
A0A8J5C3B8	Dclre1b	5' exonuclease Apollo	1	12.2011	18.7245	-6.52342	0.0108706	Down	0.0122623	0.237997	10	10.2193	10.3541	20.2659	10.1661	18.2467	18.8027	19.3074	18.9433	18.3223	5' exonuclease Apollo	Dclre1b		GO:0006303,GO:0036297,GO:0031123,GO:0000723,GO:0000781,GO:0005634,GO:0035312,GO:0003684	double-strand break repair via nonhomologous end joining|interstrand cross-link repair|RNA 3'-end processing|telomere maintenance|chromosome, telomeric region|nucleus|5'-3' DNA exonuclease activity|damaged DNA binding			PF07522	domain	DNA repair metallo-beta-lactamase	IPR011084,IPR001279,IPR036866	Domain|Domain|Homologous_superfamily	DNA repair metallo-beta-lactamase|Metallo-beta-lactamase|Ribonuclease Z/Hydroxyacylglutathione hydrolase-like	Nucleus
A0A5B7F6N7	E2C01_034804	Uncharacterized protein	1	23.1348	14.2822	8.85253	462.251	Up	0.0123204	0.237997	22.608	22.8273	22.5442	23.7626	23.9318	16.8239	23.9577	10.2261	10.1703	10.2333	Uncharacterized protein	E2C01_034804
A0A8J4XY24	Trpc4ap	Short transient receptor potential channel 4-associated protein	1	18.9723	13.0807	5.89158	59.3666	Up	0.0123303	0.237997	18.3547	19.2826	18.7088	19.193	19.3226	18.8908	10.2242	10.2261	10.1703	15.8924	Short transient receptor potential channel 4-associated protein	Trpc4ap	K11796	GO:0006511,GO:0031464,GO:0019902	ubiquitin-dependent protein catabolic process|Cul4A-RING E3 ubiquitin ligase complex|phosphatase binding			PF12463	family	Protein of unknown function (DUF3689)	IPR022162	Family	Short transient receptor potential channel 4-associated protein
A0A5B7J7F2	E2C01_084890	Uncharacterized protein	1	20.9445	13.7116	7.23289	150.424	Up	0.0125224	0.240797	21.06	20.5766	21.8639	20.6985	20.5234	21.0468	16.8815	10.2261	10.1703	10.2333	Uncharacterized protein	E2C01_084890
A0A0N7ZCK8		Serine/threonine-protein phosphatase PGAM5, mitochondrial	1	12.8737	18.3831	-5.50943	0.0219532	Down	0.0126062	0.240921	18.6032	10.2193	10.3541	10.14	15.0517	17.9126	18.3236	18.734	18.9572	17.9881	Serine/threonine-protein phosphatase PGAM5, mitochondrial		K15637	GO:0090141,GO:0005739,GO:0004722	positive regulation of mitochondrial fission|mitochondrion|protein serine/threonine phosphatase activity	ko04668,ko04137,ko04217	TNF signaling pathway|Mitophagy - animal|Necroptosis	PF00300	domain	Histidine phosphatase superfamily (branch 1)	IPR013078,IPR029033	Family|Homologous_superfamily	Histidine phosphatase superfamily, clade-1|Histidine phosphatase superfamily
A0A5B7GKB1	E2C01_053431	Uncharacterized protein	1	12.4196	20.3795	-7.95988	0.0040164	Down	0.0128259	0.240921	10	10.2193	10.3541	21.3588	10.1661	21.7155	15.9844	20.9818	21.9128	21.3031	Uncharacterized protein	E2C01_053431
A0A5B7I976	E2C01_074899	Uncharacterized protein	1	17.4997	11.8586	5.6411	49.9044	Up	0.0128313	0.240921	17.2709	18.5692	17.625	18.8303	15.2033	10.1577	10.2242	10.2261	18.452	10.2333	Uncharacterized protein	E2C01_074899
A0A5B7FA43	NRP1	Asparagine-rich protein	1	13.0217	18.7978	-5.77619	0.0182471	Down	0.0128418	0.240921	15.83	10.2193	10.3541	18.5388	10.1661	19.7372	18.7969	19.098	19.2891	17.068	Asparagine-rich protein	NRP1		GO:0005737,GO:0046872,GO:0003729	cytoplasm|metal ion binding|mRNA binding			PF00641	domain	Zn-finger in Ran binding protein and others	IPR001876,IPR036443	Domain|Homologous_superfamily	Zinc finger, RanBP2-type|Zinc finger, RanBP2-type superfamily
A0A0P4VXE0		MULE transposase domain-containing protein	1	17.2681	11.8432	5.42486	42.958	Up	0.012867	0.240921	17.6457	15.8961	16.6412	18.1513	18.0062	10.1577	18.4288	10.2261	10.1703	10.2333	MULE transposase domain-containing protein							PF10551	domain	MULE transposase domain	IPR018289	Domain	MULE transposase domain
A0A8J4XKZ6	GWK47_024887	D-serine dehydratase	1	16.9589	11.7569	5.20202	36.8097	Up	0.0128862	0.240921	15.1176	17.0997	17.1005	17.7743	17.7024	10.1577	17.9972	10.2261	10.1703	10.2333	D-serine dehydratase	GWK47_024887	K20498	GO:0036088,GO:0008721	D-serine catabolic process|D-serine ammonia-lyase activity	ko00260,ko00470	Glycine, serine and threonine metabolism|D-Amino acid metabolism	PF01168,PF14031	domain|domain	Alanine racemase, N-terminal domain|Putative serine dehydratase domain	IPR001608,IPR026956,IPR042208,IPR029066	Domain|Domain|Homologous_superfamily|Homologous_superfamily	Alanine racemase, N-terminal|D-serine dehydratase-like domain|D-serine dehydratase-like domain superfamily|PLP-binding barrel
E7BXF8	LGBP	Lipopolysaccharide and beta-1,3-glucan binding protein	1	12.1427	18.4999	-6.35726	0.0121976	Down	0.0129057	0.240921	10	10.2193	10.3541	19.9739	10.1661	18.3337	18.2673	18.2692	17.6663	19.9631	Lipopolysaccharide and beta-1,3-glucan binding protein	LGBP		GO:0005975,GO:0004553	carbohydrate metabolic process|hydrolase activity, hydrolyzing O-glycosyl compounds			PF00722	domain	Glycosyl hydrolases family 16	IPR013320,IPR000757	Homologous_superfamily|Domain	Concanavalin A-like lectin/glucanase domain superfamily|Glycoside hydrolase family 16
A0A5B7E440	CTRB2_2	Chymotrypsin BII	1	18.271	12.877	5.39399	42.0487	Up	0.0129552	0.240968	18.3346	18.4919	18.0102	17.7961	18.7223	15.5437	18.2118	10.2261	10.1703	10.2333	Chymotrypsin BII	CTRB2_2		GO:0006508,GO:0004252	proteolysis|serine-type endopeptidase activity			PF00089	domain	Trypsin	IPR009003,IPR043504,IPR001314,IPR001254,IPR018114	Homologous_superfamily|Homologous_superfamily|Family|Domain|Active_site	Peptidase S1, PA clan|Peptidase S1, PA clan, chymotrypsin-like fold|Peptidase S1A, chymotrypsin family|Serine proteases, trypsin domain|Serine proteases, trypsin family, histidine active site
A0A5B7ELE9	E2C01_027239	Uncharacterized protein	1	14.3813	22.6039	-8.22258	0.00334779	Down	0.0130575	0.24199	18.9657	10.2193	10.3541	22.2013	10.1661	22.2862	22.7198	22.4037	23.1676	22.4422	Uncharacterized protein	E2C01_027239
A0A5B7I959	E2C01_075660	Uncharacterized protein	1	18.6847	20.3444	-1.65978	0.316488	Down	0.0131196	0.242262	17.7026	18.8006	17.3716	19.8359	19.7126	20.1446	20.7141	20.1285	20.0834	20.6515	Uncharacterized protein	E2C01_075660
A0A5B7DQ61	E2C01_016399	Uncharacterized protein	1	22.3319	14.2119	8.12005	278.215	Up	0.0132971	0.242454	21.7235	21.9428	23.0931	22.3843	22.5159	22.4916	10.2242	17.94	10.1703	10.2333	Uncharacterized protein	E2C01_016399
A0A5B7KB22	LECM1	C-type lectin lectoxin-Phi1	1	18.6082	19.6225	-1.01426	0.495082	Down	0.0134123	0.242454	18.0613	18.795	18.4154	18.1657	19.6037	19.4842	19.2543	20.2104	19.5856	19.5779	C-type lectin lectoxin-Phi1	LECM1		GO:0030246	carbohydrate binding			PF00059	domain	Lectin C-type domain	IPR001304,IPR016186,IPR016187	Domain|Homologous_superfamily|Homologous_superfamily	C-type lectin-like|C-type lectin-like/link domain superfamily|C-type lectin fold
A0A5B7CWG4	modA_1	Glucosidase II subunit alpha	1	16.3217	11.633	4.68872	25.7896	Up	0.0134297	0.242454	17.3889	15.1815	16.2415	16.7431	16.0535	10.1577	10.2242	10.2261	10.1703	17.3867	Glucosidase II subunit alpha	modA_1	K05546	GO:0005975,GO:0006491,GO:0006355,GO:0017177,GO:0005634,GO:0005667,GO:0090599,GO:0003677	carbohydrate metabolic process|N-glycan processing|regulation of DNA-templated transcription|glucosidase II complex|nucleus|transcription regulator complex|alpha-glucosidase activity|DNA binding	ko00510,ko04141	N-Glycan biosynthesis|Protein processing in endoplasmic reticulum	PF02319,PF01055,PF21365	domain|domain|domain	E2F/DP family winged-helix DNA-binding domain|Glycosyl hydrolases family 31 TIM-barrel domain|Glycosyl hydrolase family 31 C-terminal domain	IPR003316,IPR048395,IPR000322,IPR013780,IPR017853,IPR036388,IPR036390	Domain|Domain|Domain|Homologous_superfamily|Homologous_superfamily|Homologous_superfamily|Homologous_superfamily	E2F/DP family, winged-helix DNA-binding domain|Glycosyl hydrolase family 31, C-terminal domain|Glycoside hydrolase family 31, TIM barrel domain|Glycosyl hydrolase, all-beta|Glycoside hydrolase superfamily|Winged helix-like DNA-binding domain superfamily|Winged helix DNA-binding domain superfamily	Nucleus
Q24LS5	GC-YO1	Guanylate cyclase	2	16.853	12.3571	4.4959	22.5632	Up	0.0134615	0.242454	16.6435	17.5907	16.6089	16.3948	17.0273	17.1639	10.2242	10.2261	10.1703	14.0012	Guanylate cyclase	GC-YO1	K01769	GO:0035556,GO:0007168,GO:0005886,GO:1990904,GO:0005840,GO:0004016,GO:0005524,GO:0004383,GO:0001653,GO:0004672	intracellular signal transduction|receptor guanylyl cyclase signaling pathway|plasma membrane|ribonucleoprotein complex|ribosome|adenylate cyclase activity|ATP binding|guanylate cyclase activity|peptide receptor activity|protein kinase activity	ko00230	Purine metabolism	PF01094,PF00211,PF07714,PF00177	family|domain|domain|domain	Receptor family ligand binding region|Adenylate and Guanylate cyclase catalytic domain|Protein tyrosine and serine/threonine kinase|Ribosomal protein S7p/S5e	IPR001054,IPR018297,IPR001828,IPR011009,IPR029787,IPR028082,IPR000719,IPR023798,IPR036823,IPR001245	Domain|Conserved_site|Domain|Homologous_superfamily|Homologous_superfamily|Homologous_superfamily|Domain|Domain|Homologous_superfamily|Domain	Adenylyl cyclase class-3/4/guanylyl cyclase|Adenylyl cyclase class-4/guanylyl cyclase, conserved site|Receptor, ligand binding region|Protein kinase-like domain superfamily|Nucleotide cyclase|Periplasmic binding protein-like I|Protein kinase domain|Small ribosomal subunit protein uS7 domain|Small ribosomal subunit protein uS7 domain superfamily|Serine-threonine/tyrosine-protein kinase, catalytic …
A0A5B7JHA1	Usp9x_1	Putative ubiquitin carboxyl-terminal hydrolase FAF-X	1	15.676	16.927	-1.25094	0.420173	Down	0.0134759	0.242454	16.0715	16.7544	15.5461	15.332	14.6761	17.5011	16.9755	16.5215	17.108	16.5287	Putative ubiquitin carboxyl-terminal hydrolase FAF-X	Usp9x_1		GO:0016787	hydrolase activity			PF12030	family	Domain of unknown function (DUF3517)	IPR021905	Domain	Ubiquitin C-terminal hydrolase-like, DUF3517
A0A8J5D3X7	Dusp7_1	Dual specificity protein phosphatase 7	1	12.915	18.3858	-5.47074	0.0225498	Down	0.0135041	0.242454	15.1959	10.2193	10.3541	18.6399	10.1661	18.3712	17.9723	18.8296	17.9184	18.8375	Dual specificity protein phosphatase 7	Dusp7_1		GO:0043409,GO:0005829,GO:0033550,GO:0017017,GO:0008330	negative regulation of MAPK cascade|cytosol|MAP kinase tyrosine phosphatase activity|MAP kinase tyrosine/serine/threonine phosphatase activity|protein tyrosine/threonine phosphatase activity			PF00782	domain	Dual specificity phosphatase, catalytic domain	IPR000340,IPR029021,IPR020422	Domain|Homologous_superfamily|Domain	Dual specificity phosphatase, catalytic domain|Protein-tyrosine phosphatase-like|Dual specificity protein phosphatase domain
A0A5B7JY43	E2C01_094616	Uncharacterized protein	1	12.6165	17.5281	-4.91159	0.0332249	Down	0.0139011	0.247316	10	10.2193	10.3541	17.4225	15.0868	17.3964	17.4707	17.3588	18.7205	16.6943	Uncharacterized protein	E2C01_094616		GO:0016020	membrane
A0A5B7ED98	USP9Y_2	Putative ubiquitin carboxyl-terminal hydrolase FAF-Y	1	19.6368	17.3992	2.23756	4.71599	Up	0.0140106	0.247316	18.2388	17.8991	21.2922	19.8473	20.9064	18.0334	17.6871	17.3202	16.9462	17.0092	Putative ubiquitin carboxyl-terminal hydrolase FAF-Y	USP9Y_2		GO:0016787	hydrolase activity			PF12030	family	Domain of unknown function (DUF3517)	IPR021905	Domain	Ubiquitin C-terminal hydrolase-like, DUF3517
A0A976SHS9		Glutathione S-transferase 3	4	21.1636	22.5387	-1.37509	0.385528	Down	0.0140218	0.247316	20.2292	21.0312	21.6463	21.8558	21.0556	21.619	22.1805	22.8448	23.6189	22.4305	Glutathione S-transferase 3		K00799	GO:0006749,GO:0004364	glutathione metabolic process|glutathione transferase activity	ko00480,ko00980,ko00982,ko00983,ko04212,ko05200,ko05204,ko05207,ko05208,ko05225,ko05418,ko01524	Glutathione metabolism|Metabolism of xenobiotics by cytochrome P450|Drug metabolism - cytochrome P450|Drug metabolism - other enzymes|Longevity regulating pathway - worm|Pathways in cancer|Chemical carcinogenesis - DNA adducts|Chemical carcinogenesis - receptor activation|Chemical carcinogenesis - reactive oxygen species|Hepatocellular carcinoma|Fluid shear stress and atherosclerosis|Platinum dru…	PF00043,PF02798	domain|domain	Glutathione S-transferase, C-terminal domain|Glutathione S-transferase, N-terminal domain	IPR010987,IPR036282,IPR040079,IPR004045,IPR004046,IPR036249	Domain|Homologous_superfamily|Family|Domain|Domain|Homologous_superfamily	Glutathione S-transferase, C-terminal-like|Glutathione S-transferase, C-terminal domain superfamily|Glutathione transferase family|Glutathione S-transferase, N-terminal|Glutathione S-transferase, C-terminal|Thioredoxin-like superfamily
A0A0A0V322		Sodium-potassium-two chloride symporter (Fragment)	1	18.9586	13.0333	5.92526	60.7688	Up	0.0140743	0.247388	18.3753	19.4096	18.7293	18.6255	19.6532	19.5944	14.9426	10.2261	10.1703	10.2333	Sodium-potassium-two chloride symporter (Fragment)			GO:0006811,GO:0016020,GO:0022857	monoatomic ion transport|membrane|transmembrane transporter activity			PF03522	family	Solute carrier family 12	IPR018491	Domain	SLC12A transporter, C-terminal
A0A5B7DG77	E2C01_013110	Uncharacterized protein	1	12.5762	17.334	-4.75775	0.0369636	Down	0.0141353	0.247609	10	16.3368	10.3541	16.0242	10.1661	17.1213	17.1028	17.1046	16.5336	18.8077	Uncharacterized protein	E2C01_013110
A0A8J5BX66	dexB	Glucan 1,6-alpha-glucosidase	1	13.0367	18.503	-5.46631	0.0226192	Down	0.0144057	0.251002	16.0848	10.2193	10.3541	18.3591	10.1661	18.0205	18.0869	18.6322	18.9251	18.8502	Glucan 1,6-alpha-glucosidase	dexB		GO:0006865,GO:0000025,GO:0005987,GO:0004556,GO:0033934,GO:0032450,GO:0004574,GO:0004575	amino acid transport|maltose catabolic process|sucrose catabolic process|alpha-amylase activity|glucan 1,4-alpha-maltotriohydrolase activity|maltose alpha-glucosidase activity|oligo-1,6-glucosidase activity|sucrose alpha-glucosidase activity			PF00128,PF00096,PF13909	domain|domain|domain	Alpha amylase, catalytic domain|Zinc finger, C2H2 type|C2H2-type zinc-finger domain	IPR006047,IPR017853,IPR036236,IPR013087	Domain|Homologous_superfamily|Homologous_superfamily|Domain	Glycosyl hydrolase, family 13, catalytic domain|Glycoside hydrolase superfamily|Zinc finger C2H2 superfamily|Zinc finger C2H2-type
A0A0P4VUD5		Pericentrin/AKAP-450 centrosomal targeting domain-containing protein	1	18.7116	13.0791	5.63247	49.6069	Up	0.0145059	0.251518	18.6782	18.3751	19.8774	18.3006	18.3266	16.1406	10.2242	10.2261	18.5713	10.2333	Pericentrin/AKAP-450 centrosomal targeting domain-containing protein			GO:0007165,GO:0005813,GO:0005737,GO:0060090	signal transduction|centrosome|cytoplasm|molecular adaptor activity			PF10495	domain	Pericentrin-AKAP-450 domain of centrosomal targeting protein	IPR028745,IPR019528	Family|Domain	A-kinase anchor protein 9/Pericentrin|Pericentrin/AKAP-450 centrosomal targeting domain	Cytoplasm
A0A8J4Y331	GWK47_015294	Uncharacterized protein	1	13.1867	19.1431	-5.9564	0.0161044	Down	0.0147825	0.254587	10	16.0925	10.3541	19.321	10.1661	18.6575	19.4528	18.7258	19.3192	19.5604	Uncharacterized protein	GWK47_015294
A0A8J5CT15	PIGT	GPI transamidase component PIG-T	1	16.2418	11.9705	4.27132	19.3106	Up	0.0149316	0.256293	15.8538	17.4876	16.2079	14.6921	16.9675	16.8895	12.3332	10.2261	10.1703	10.2333	GPI transamidase component PIG-T	PIGT	K05292	GO:0016255,GO:0042765	attachment of GPI anchor to protein|GPI-anchor transamidase complex	ko00563	Glycosylphosphatidylinositol (GPI)-anchor biosynthesis	PF04113	family	Gpi16 subunit, GPI transamidase component	IPR007245	Family	GPI transamidase component PIG-T
A0A5B7CR55	chmp2b	Charged multivesicular body protein 2b	1	20.5026	19.0408	1.46178	2.75448	Up	0.0151999	0.258298	20.0163	20.2356	21.9024	20.606	19.7527	19.2404	18.7167	18.7185	20.0788	18.4499	Charged multivesicular body protein 2b	chmp2b		GO:0007034	vacuolar transport			PF03357	family	Snf7	IPR005024	Family	Snf7 family
A0A5B7HDY2	E2C01_061272	Uncharacterized protein	1	14.5963	23.0003	-8.40398	0.00295224	Down	0.0154444	0.261583	22.5551	10.2193	19.9011	10.14	10.1661	23.2068	22.7723	22.8155	23.1004	23.1064	Uncharacterized protein	E2C01_061272
A0A0P4WT65		HAUS augmin-like complex subunit 6 N-terminal domain-containing protein	1	22.0677	18.3855	3.68223	12.837	Up	0.0156614	0.261804	21.6469	21.3051	23.7089	21.8648	21.813	19.2223	14.9487	19.2907	16.9201	21.5457	HAUS augmin-like complex subunit 6 N-terminal domain-containing protein		K16589	GO:0051225,GO:0070652,GO:1990498,GO:0008017	spindle assembly|HAUS complex|mitotic spindle microtubule|microtubule binding			PF14661	family	HAUS augmin-like complex subunit 6 N-terminus	IPR026797,IPR028163	Family|Domain	HAUS augmin-like complex subunit 6|HAUS augmin-like complex subunit 6, N-terminal
A0A5B7F1E3	ARRH_6	Arrestin	1	19.7094	20.8497	-1.1403	0.453665	Down	0.0158214	0.261804	20.7964	19.4428	19.5776	19.0599	19.6702	21.0302	20.7091	21.1629	20.0063	21.3399	Arrestin	ARRH_6	K13808	GO:0002031,GO:0007165,GO:0005737,GO:0001664	G protein-coupled receptor internalization|signal transduction|cytoplasm|G protein-coupled receptor binding			PF02752,PF00339	domain|domain	Arrestin (or S-antigen), C-terminal domain|Arrestin (or S-antigen), N-terminal domain	IPR000698,IPR014752,IPR011021,IPR011022,IPR014753,IPR014756	Family|Homologous_superfamily|Domain|Domain|Homologous_superfamily|Homologous_superfamily	Arrestin|Arrestin-like, C-terminal|Arrestin-like, N-terminal|Arrestin C-terminal-like domain|Arrestin, N-terminal|Immunoglobulin E-set
A0A8J4XTK0	NFX1	Protein shuttle craft	1	13.3905	19.8523	-6.46173	0.0113455	Down	0.0158239	0.261804	10	15.855	10.3541	10.14	20.6037	19.8172	19.6394	19.4762	20.101	20.2278	Protein shuttle craft	NFX1	K12236	GO:0000122,GO:0005634,GO:0000981,GO:0000977,GO:0008270	negative regulation of transcription by RNA polymerase II|nucleus|DNA-binding transcription factor activity, RNA polymerase II-specific|RNA polymerase II transcription regulatory region sequence-specific DNA binding|zinc ion binding	ko05165	Human papillomavirus infection	PF01422	family	NF-X1 type zinc finger	IPR034078,IPR000967	Family|Domain	Transcription factor NFX1 family|Zinc finger, NF-X1-type	Nucleus
A0A8J4Y0W8	GWK47_051295	Platelet-derived growth factor (PDGF) family profile domain-containing protein	1	19.1141	13.0837	6.03042	65.3637	Up	0.0158669	0.261804	18.7084	18.9277	17.8471	20.1984	19.8891	10.1577	14.8933	10.2261	19.9083	10.2333	Platelet-derived growth factor (PDGF) family profile domain-containing protein	GWK47_051295		GO:0035099,GO:0016020,GO:0008083	hemocyte migration|membrane|growth factor activity			PF00341	domain	PDGF/VEGF domain	IPR029034,IPR000072	Homologous_superfamily|Domain	Cystine-knot cytokine|PDGF/VEGF domain
A0A5B7GFM6	Zfyve19	Abscission/NoCut checkpoint regulator	2	15.3939	16.6709	-1.27704	0.41264	Down	0.01596	0.262155	14.8221	16.4186	15.197	14.9829	15.5488	16.6622	15.8632	16.8699	17.6966	16.2627	Abscission/NoCut checkpoint regulator	Zfyve19		GO:0009838,GO:0044878,GO:0005813,GO:0032154,GO:0030496,GO:0032266	abscission|mitotic cytokinesis checkpoint signaling|centrosome|cleavage furrow|midbody|phosphatidylinositol-3-phosphate binding
A0A0P4WNJ3		Proton-coupled zinc antiporter SLC30A9, mitochondrial	1	13.1782	18.93	-5.75185	0.0185576	Down	0.0162337	0.264445	15.866	19.3646	10.3541	10.14	10.1661	19.0502	18.7267	18.8709	18.8	19.2022	Proton-coupled zinc antiporter SLC30A9, mitochondrial		K14696	GO:0006882,GO:0006829,GO:0005783,GO:0031966,GO:0005634,GO:0008324	intracellular zinc ion homeostasis|zinc ion transport|endoplasmic reticulum|mitochondrial membrane|nucleus|monoatomic cation transmembrane transporter activity			PF01545	family	Cation efflux family	IPR002524,IPR027469,IPR009061,IPR040177,IPR037129	Family|Homologous_superfamily|Homologous_superfamily|Family|Homologous_superfamily	Cation efflux protein|Cation efflux transmembrane domain superfamily|Putative DNA-binding domain superfamily|Proton-coupled zinc antiporter SLC30A9|XPA domain superfamily	Mitochondrion;Membrane;Nucleus
A0A5B7EJT0	E2C01_026657	UPAR/Ly6 domain-containing protein	1	13.3794	19.6359	-6.25648	0.0130801	Down	0.0162969	0.264631	16.0001	20.2368	10.3541	10.14	10.1661	20.6339	19.2929	19.2485	19.7023	19.3019	UPAR/Ly6 domain-containing protein	E2C01_026657		GO:0016020	membrane						IPR045860	Homologous_superfamily	Snake toxin-like superfamily
A0A5B7GSA8	E2C01_057174	Uncharacterized protein	1	19.1949	17.6866	1.50827	2.8447	Up	0.0164972	0.267036	18.8456	19.1801	19.1263	19.296	19.5264	16.3054	17.7746	18.117	19.1811	17.055	Uncharacterized protein	E2C01_057174
A0A8J4Y269	Fur1	Furin-like protease 1, isoforms 1/1-X/2	1	17.6778	16.2142	1.46358	2.75792	Up	0.0166027	0.267494	18.13	17.415	17.6362	17.4534	17.7542	15.9869	14.7655	16.0552	17.6375	16.6259	Furin-like protease 1, isoforms 1/1-X/2	Fur1		GO:0016486,GO:0016020,GO:0005802,GO:0004252	peptide hormone processing|membrane|trans-Golgi network|serine-type endopeptidase activity			PF01483,PF00082	family|domain	Proprotein convertase P-domain|Subtilase family	IPR008979,IPR034182,IPR002884,IPR000209,IPR036852,IPR023827,IPR022398,IPR023828,IPR015500	Homologous_superfamily|Domain|Domain|Domain|Homologous_superfamily|Active_site|Active_site|Active_site|Family	Galactose-binding-like domain superfamily|Kexin/furin catalytic domain|P domain|Peptidase S8/S53 domain|Peptidase S8/S53 domain superfamily|Peptidase S8, subtilisin, Asp-active site|Peptidase S8, subtilisin, His-active site|Peptidase S8, subtilisin, Ser-active site|Peptidase S8, subtilisin-related
A0A5B7D3T6	vps18	Vacuolar protein sorting-associated protein 18 homolog	1	18.6946	13.0293	5.66535	50.7506	Up	0.0166429	0.267494	15.9702	19.9519	18.8746	19.9897	18.6866	10.1577	10.2242	17.2781	17.2531	10.2333	Vacuolar protein sorting-associated protein 18 homolog	vps18	K20181	GO:0007032,GO:0008333,GO:0006886,GO:0007040,GO:0048284,GO:0006904,GO:0030897,GO:0031902,GO:0046872,GO:0030674	endosome organization|endosome to lysosome transport|intracellular protein transport|lysosome organization|organelle fusion|vesicle docking involved in exocytosis|HOPS complex|late endosome membrane|metal ion binding|protein-macromolecule adaptor activity	ko04140,ko04138,ko04148,ko05132	Autophagy - animal|Autophagy - yeast|Efferocytosis|Salmonella infection	PF05131	repeat	Pep3/Vps18/deep orange beta-propeller domain	IPR000547,IPR007810	Repeat|Domain	Clathrin, heavy chain/VPS, 7-fold repeat|Pep3/Vps18/deep orange, beta-propeller domain	Cytoplasm;Membrane
A0A8J4XSP2	Shal	Potassium voltage-gated channel protein Shal	1	14.3945	22.4666	-8.07213	0.00371574	Down	0.0167248	0.267494	10	22.4267	19.2397	10.14	10.1661	22.4793	22.1134	22.3994	22.7373	22.6038	Potassium voltage-gated channel protein Shal	Shal	K04892	GO:0051260,GO:0043197,GO:0043025,GO:0045211,GO:0008076,GO:0005250	protein homooligomerization|dendritic spine|neuronal cell body|postsynaptic membrane|voltage-gated potassium channel complex|A-type (transient outward) potassium channel activity	ko04726	Serotonergic synapse	PF02214,PF00520,PF11601	domain|family|domain	BTB/POZ domain|Ion transport protein|Shal-type voltage-gated potassium channels, N-terminal	IPR000210,IPR005821,IPR003968,IPR003975,IPR021645,IPR011333,IPR003131,IPR027359	Domain|Domain|Family|Family|Domain|Homologous_superfamily|Domain|Homologous_superfamily	BTB/POZ domain|Ion transport domain|Potassium channel, voltage dependent, Kv|Potassium channel, voltage dependent, Kv4|Shal-type voltage-gated potassium channels, N-terminal|SKP1/BTB/POZ domain superfamily|Potassium channel tetramerisation-type BTB domain|Voltage-dependent channel domain superfamily	Membrane
A0A0P4VUW6		Uncharacterized protein	1	14.1578	21.5179	-7.36013	0.00608666	Down	0.0169339	0.267494	21.455	10.2193	10.3541	18.5946	10.1661	21.4844	21.4944	21.1359	21.0801	22.3948	Uncharacterized protein		K00019	GO:0008202,GO:0043231,GO:0016020,GO:0016491	steroid metabolic process|intracellular membrane-bounded organelle|membrane|oxidoreductase activity	ko00650	Butanoate metabolism	PF00106	domain	short chain dehydrogenase	IPR036291,IPR020904,IPR002347	Homologous_superfamily|Conserved_site|Family	NAD(P)-binding domain superfamily|Short-chain dehydrogenase/reductase, conserved site|Short-chain dehydrogenase/reductase SDR
A0A8J4Y0D6	Zbed4_12	Zinc finger BED domain-containing protein 4	1	14.0305	21.4205	-7.38999	0.00596197	Down	0.0169465	0.267494	10	10.2193	18.1066	21.6605	10.1661	21.0784	21.2089	21.9053	21.59	21.3197	Zinc finger BED domain-containing protein 4	Zbed4_12									IPR012337	Homologous_superfamily	Ribonuclease H-like superfamily
A0A5B7HDL0	E2C01_061148	Uncharacterized protein	1	13.2731	19.012	-5.73885	0.0187255	Down	0.0169665	0.267494	17.1279	18.5775	10.3541	10.14	10.1661	18.6409	18.7151	18.7093	18.7177	20.2767	Uncharacterized protein	E2C01_061148
A0A5B7FQH7	E2C01_043839	Uncharacterized protein	1	12.6864	17.6216	-4.93523	0.032685	Down	0.0169962	0.267494	10	16.5648	10.3541	16.347	10.1661	17.5776	15.9243	17.4217	19.5313	17.6531	Uncharacterized protein	E2C01_043839
A0A679A5J5	AMPKbeta	AMP-activated protein kinase beta subunit	2	16.4811	17.5839	-1.10278	0.46562	Down	0.0173214	0.270118	15.1984	16.6322	16.5346	17.3659	16.6744	17.8574	17.4513	17.8284	17.4216	17.3605	AMP-activated protein kinase beta subunit	AMPKbeta	K07199	GO:0007165,GO:0005737,GO:0031588,GO:0005634,GO:0016301,GO:0019901	signal transduction|cytoplasm|nucleotide-activated protein kinase complex|nucleus|kinase activity|protein kinase binding	ko04371,ko04068,ko04152,ko04530,ko04910,ko04922,ko04920,ko04921,ko04211,ko04213,ko04710,ko04714,ko05410,ko04936,ko04932,ko04931	Apelin signaling pathway|FoxO signaling pathway|AMPK signaling pathway|Tight junction|Insulin signaling pathway|Glucagon signaling pathway|Adipocytokine signaling pathway|Oxytocin signaling pathway|Longevity regulating pathway|Longevity regulating pathway - multiple species|Circadian rhythm|Thermogenesis|Hypertrophic cardiomyopathy|Alcoholic liver disease|Non-alcoholic fatty liver disease|Insulin…	PF16561,PF04739	family|family	Glycogen recognition site of AMP-activated protein kinase|5'-AMP-activated protein kinase beta subunit, interaction domain	IPR032640,IPR006828,IPR037256,IPR013783,IPR014756	Domain|Domain|Homologous_superfamily|Homologous_superfamily|Homologous_superfamily	AMP-activated protein kinase, glycogen-binding domain|Association with the SNF1 complex (ASC) domain|ASC domain superfamily|Immunoglobulin-like fold|Immunoglobulin E-set
A0A0P4W3M3		Sushi, von Willebrand factor type A, EGF and pentraxin domain-containing protein 1	2	19.2844	17.647	1.63748	3.11122	Up	0.0175676	0.273126	19.0907	19.2078	21.0043	17.7928	19.3267	17.1686	18.2198	17.2369	17.6809	17.9285	Sushi, von Willebrand factor type A, EGF and pentraxin domain-containing protein 1			GO:0009952,GO:0001568,GO:0007368,GO:0007507,GO:0038092,GO:0009986,GO:0005576,GO:0070697,GO:0038100	anterior/posterior pattern specification|blood vessel development|determination of left/right symmetry|heart development|nodal signaling pathway|cell surface|extracellular region|activin receptor binding|nodal binding			PF00040	domain	Fibronectin type II domain	IPR000742,IPR000562,IPR036943,IPR013806,IPR000436	Domain|Domain|Homologous_superfamily|Homologous_superfamily|Domain	EGF-like domain|Fibronectin type II domain|Fibronectin type II domain superfamily|Kringle-like fold|Sushi/SCR/CCP domain
A0A5B7D0Z3	E2C01_008497	Uncharacterized protein	1	20.7303	13.7104	7.01989	129.777	Up	0.0177308	0.274827	20.874	21.4477	18.8612	20.7271	21.7414	16.2983	10.2242	10.2261	10.1703	21.6331	Uncharacterized protein	E2C01_008497
A0A5B7KMH2	E2C01_101666	Uncharacterized protein	1	21.3404	19.2767	2.06377	4.18079	Up	0.0177941	0.274975	23.4114	21.3114	21.9108	20.4838	19.5848	18.9956	19.7304	19.9384	18.5981	19.1208	Uncharacterized protein	E2C01_101666
A0A5B7FAD9	E2C01_037835	Uncharacterized protein	1	20.9866	17.8689	3.11775	8.68031	Up	0.0179725	0.276064	21.3651	20.7014	20.7779	21.3218	20.7669	18.5501	18.6166	20.8392	16.7044	14.6341	Uncharacterized protein	E2C01_037835
A0A8J5CJV5	CIB1	Calcium and integrin-binding protein 1	1	19.6727	17.5506	2.12206	4.35315	Up	0.0181208	0.276385	19.602	19.8213	21.9782	17.7276	19.2342	17.079	18.0436	17.4668	17.0916	18.0719	Calcium and integrin-binding protein 1	CIB1	K17259	GO:0007229,GO:0005509,GO:0000287	integrin-mediated signaling pathway|calcium ion binding|magnesium ion binding			PF13499	domain	EF-hand domain pair	IPR011992,IPR018247,IPR002048	Homologous_superfamily|Binding_site|Domain	EF-hand domain pair|EF-Hand 1, calcium-binding site|EF-hand domain
A0A0P4WAN0		t-SNARE coiled-coil homology domain-containing protein	1	16.6652	17.8704	-1.20521	0.433705	Down	0.0183348	0.276385	16.191	17.8152	16.5451	17.1322	15.6426	17.4618	17.6597	18.2895	17.7489	18.1922	t-SNARE coiled-coil homology domain-containing protein		K04560	GO:0006886,GO:0031629,GO:0048278,GO:0048787,GO:0031201,GO:0008021,GO:0005484,GO:0000149	intracellular protein transport|synaptic vesicle fusion to presynaptic active zone membrane|vesicle docking|presynaptic active zone membrane|SNARE complex|synaptic vesicle|SNAP receptor activity|SNARE binding	ko04130,ko04911,ko04721,ko05016,ko05022,ko05031	SNARE interactions in vesicular transport|Insulin secretion|Synaptic vesicle cycle|Huntington disease|Pathways of neurodegeneration - multiple diseases|Amphetamine addiction	PF05739,PF00804	family|domain	SNARE domain|Syntaxin	IPR010989,IPR045242,IPR006012,IPR006011,IPR000727	Homologous_superfamily|Family|Conserved_site|Domain|Domain	SNARE|Syntaxin|Syntaxin/epimorphin, conserved site|Syntaxin, N-terminal domain|Target SNARE coiled-coil homology domain	Membrane
A0A5B7H0F0	SGF1	Silk gland factor 1	1	12.9921	18.4026	-5.41059	0.0235099	Down	0.0183556	0.276385	19.2797	10.2193	10.3541	10.14	14.9672	19.1785	18.4382	18.0171	17.9613	18.4182	Silk gland factor 1	SGF1	K08035	GO:0009653,GO:0030154,GO:0005634,GO:0000981,GO:0019904,GO:0000978	anatomical structure morphogenesis|cell differentiation|nucleus|DNA-binding transcription factor activity, RNA polymerase II-specific|protein domain specific binding|RNA polymerase II cis-regulatory region sequence-specific DNA binding	ko04212,ko04213,ko04950	Longevity regulating pathway - worm|Longevity regulating pathway - multiple species|Maturity onset diabetes of the young	PF00250,PF08430	domain|family	Forkhead domain|Forkhead N-terminal region	IPR047388,IPR013638,IPR001766,IPR030456,IPR036388,IPR036390	Domain|Domain|Domain|Conserved_site|Homologous_superfamily|Homologous_superfamily	Protein fork head-like, forkhead domain|Fork-head N-terminal|Fork head domain|Fork head domain conserved site 2|Winged helix-like DNA-binding domain superfamily|Winged helix DNA-binding domain superfamily	Nucleus
A0A0P4W8M6		phytanoyl-CoA dioxygenase	1	12.9189	18.2129	-5.294	0.0254886	Down	0.0183827	0.276385	10	18.2501	10.3541	15.8243	10.1661	18.192	18.3895	16.5297	19.5984	18.3548	phytanoyl-CoA dioxygenase		K00477	GO:0001561,GO:0048244	fatty acid alpha-oxidation|phytanoyl-CoA dioxygenase activity	ko04146	Peroxisome	PF05721	domain	Phytanoyl-CoA dioxygenase (PhyH)	IPR047128,IPR008775	Family|Family	Phytanoyl-CoA dioxygenase|Phytanoyl-CoA dioxygenase-like
A0A5B7G4A5	HES4_0	Transcription factor HES-4	2	21.9398	14.2959	7.6439	200.006	Up	0.0184257	0.276385	22.275	22.7611	20.4178	21.8527	22.3926	18.7624	10.2242	10.2261	10.1703	22.0967	Transcription factor HES-4	HES4_0	K09090	GO:0009952,GO:0045665,GO:0007219,GO:0050767,GO:0005634,GO:0000981,GO:0070888,GO:0071820,GO:0046983	anterior/posterior pattern specification|negative regulation of neuron differentiation|Notch signaling pathway|regulation of neurogenesis|nucleus|DNA-binding transcription factor activity, RNA polymerase II-specific|E-box binding|N-box binding|protein dimerization activity			PF07527,PF00010	domain|domain	Hairy Orange|Helix-loop-helix DNA-binding domain	IPR011598,IPR036638,IPR003650	Domain|Homologous_superfamily|Domain	Myc-type, basic helix-loop-helix (bHLH) domain|Helix-loop-helix DNA-binding domain superfamily|Orange domain	Nucleus
A0A0P4W8S2		UDP-N-acetylglucosamine diphosphorylase	2	11.5592	16.0611	-4.50191	0.0441358	Down	0.0185738	0.277792	10	10.2193	10.3541	10.14	17.0826	14.248	15.6862	17.7567	17.3366	15.278	UDP-N-acetylglucosamine diphosphorylase		K00972	GO:0006048,GO:0003977	UDP-N-acetylglucosamine biosynthetic process|UDP-N-acetylglucosamine diphosphorylase activity	ko00520	Amino sugar and nucleotide sugar metabolism	PF01704	family	UTP--glucose-1-phosphate uridylyltransferase	IPR029044,IPR039741,IPR002618	Homologous_superfamily|Family|Family	Nucleotide-diphospho-sugar transferases|UDP-sugar pyrophosphorylase|UDPGP family
A0A5B7FXW8	E2C01_045277	BED-type domain-containing protein	1	16.856	11.8508	5.00529	32.1175	Up	0.0188561	0.279989	15.3824	16.995	17.0603	16.5046	18.3379	18.4	10.2242	10.2261	10.1703	10.2333	BED-type domain-containing protein	E2C01_045277		GO:0006357,GO:0005634,GO:0003677,GO:0046872	regulation of transcription by RNA polymerase II|nucleus|DNA binding|metal ion binding						IPR003656	Domain	Zinc finger, BED-type
A0A5B7CNU6	NDUFA9	NADH dehydrogenase [ubiquinone] 1 alpha subcomplex subunit 9, mitochondrial	1	20.8074	22.1766	-1.36915	0.38712	Down	0.0189575	0.279989	22.2675	20.4376	21.1205	19.7343	20.4773	22.336	22.411	21.8031	21.6586	22.6742	NADH dehydrogenase [ubiquinone] 1 alpha subcomplex subunit 9, mitochondrial	NDUFA9		GO:1901006,GO:0005739,GO:0044877	ubiquinone-6 biosynthetic process|mitochondrion|protein-containing complex binding			PF01370	family	NAD dependent epimerase/dehydratase family	IPR001509,IPR036291	Domain|Homologous_superfamily	NAD-dependent epimerase/dehydratase|NAD(P)-binding domain superfamily
A0A8J4Y4D9	mRpS7_0	Small ribosomal subunit protein uS7m	1	18.108	16.3273	1.78072	3.43598	Up	0.0193924	0.285034	17.303	20.1112	18.48	17.4183	17.2276	16.1356	15.9736	17.376	16.1687	15.9827	Small ribosomal subunit protein uS7m	mRpS7_0		GO:0000028,GO:0006412,GO:0022627,GO:0005763,GO:0003729,GO:0019843,GO:0003735	ribosomal small subunit assembly|translation|cytosolic small ribosomal subunit|mitochondrial small ribosomal subunit|mRNA binding|rRNA binding|structural constituent of ribosome			PF00177	domain	Ribosomal protein S7p/S5e	IPR000235,IPR023798,IPR036823	Family|Domain|Homologous_superfamily	Small ribosomal subunit protein uS7|Small ribosomal subunit protein uS7 domain|Small ribosomal subunit protein uS7 domain superfamily
A0A5B7IYL2	E2C01_082260	Uncharacterized protein	1	18.9255	13.2965	5.62908	49.4906	Up	0.0198835	0.290584	18.6401	19.2068	18.864	18.6301	19.2867	19.3718	10.2242	10.2261	16.427	10.2333	Uncharacterized protein	E2C01_082260
A0A8J4YFY0	Ncapd3	Condensin-2 complex subunit D3	1	13.2248	18.8429	-5.6181	0.0203603	Down	0.0203933	0.291287	10	16.4619	10.3541	10.14	19.168	18.5084	18.6269	19.4679	17.9694	19.6419	Condensin-2 complex subunit D3	Ncapd3	K11491	GO:0010032,GO:0007076,GO:0000779,GO:0005634,GO:0042393	meiotic chromosome condensation|mitotic chromosome condensation|condensed chromosome, centromeric region|nucleus|histone binding			PF12717,PF12765	repeat|repeat	non-SMC mitotic condensation complex subunit 1|HEAT repeat associated with sister chromatid cohesion	IPR011989,IPR016024,IPR026971,IPR032682,IPR026003	Homologous_superfamily|Homologous_superfamily|Family|Domain|Repeat	Armadillo-like helical|Armadillo-type fold|Condensin subunit 1/Condensin-2 complex subunit D3|Condensin complex subunit 1, C-terminal|HEAT repeat associated with sister chromatid cohesion protein
A0A5B7D7G7	E2C01_010067	Uncharacterized protein	1	18.6286	21.3552	-2.72663	0.151079	Down	0.0205115	0.291287	21.1228	18.1078	19.3237	15.4529	19.1357	21.6813	20.9387	20.9406	21.7293	21.4862	Uncharacterized protein	E2C01_010067
A0A5B7K963	E2C01_102811	Uncharacterized protein	1	12.6438	16.9918	-4.34799	0.0491049	Down	0.0205402	0.291287	10	10.2193	10.3541	16.4225	16.2232	16.6496	17.2775	17.345	16.6927	16.9941	Uncharacterized protein	E2C01_102811
A0A5B7CGJ8	EMC1	ER membrane protein complex subunit 1	2	12.673	16.9833	-4.31031	0.0504042	Down	0.0205809	0.291287	16.2098	10.2193	10.3541	16.4156	10.1661	17.2769	16.5727	16.5746	17.4784	17.0139	ER membrane protein complex subunit 1	EMC1		GO:0034975,GO:0072546	protein folding in endoplasmic reticulum|EMC complex			PF07774,PF13360	domain|repeat	ER membrane protein complex subunit 1, C-terminal|PQQ-like domain	IPR026895,IPR011678,IPR002372,IPR011047	Family|Domain|Repeat|Homologous_superfamily	ER membrane protein complex subunit 1|ER membrane protein complex subunit 1, C-terminal|Pyrrolo-quinoline quinone repeat|Quinoprotein alcohol dehydrogenase-like superfamily	Membrane
A0A8J5CJT0	GWK47_016182	RNase H type-1 domain-containing protein	1	12.3263	18.662	-6.33576	0.0123807	Down	0.0206883	0.291287	10	10.2193	10.3541	10.14	20.918	19.4947	19.8452	18.4978	18.4421	17.0303	RNase H type-1 domain-containing protein	GWK47_016182		GO:0003676	nucleic acid binding						IPR012337,IPR036397	Homologous_superfamily|Homologous_superfamily	Ribonuclease H-like superfamily|Ribonuclease H superfamily
A0A5B7DFQ0	NCOA7	Nuclear receptor coactivator 7	1	18.0551	13.0123	5.04286	32.965	Up	0.0208035	0.291287	17.4916	18.5372	19.0335	17.6316	17.5819	17.8777	10.2242	16.5559	10.1703	10.2333	Nuclear receptor coactivator 7	NCOA7						PF01476	domain	LysM domain	IPR018392,IPR036779	Domain|Homologous_superfamily	LysM domain|LysM domain superfamily
A0A8J5CKU8	GWK47_013061	Uncharacterized protein	1	17.4111	12.7463	4.66484	25.3662	Up	0.0208341	0.291287	17.6848	17.4612	18.9499	16.1595	16.8002	16.8531	10.2242	16.2506	10.1703	10.2333	Uncharacterized protein	GWK47_013061						PF16061	family	Domain of unknown function (DUF4803)	IPR032062	Family	Protein of unknown function DUF4803
E3TGS2		Cathepsin L	1	15.8375	17.3651	-1.5276	0.346855	Down	0.0208482	0.291287	15.73	15.4444	15.5792	16.2722	16.1617	15.6038	17.7817	17.6581	17.1077	18.6742	Cathepsin L			GO:0006955,GO:2001235,GO:0051603,GO:0005615,GO:0005764,GO:0008656,GO:0004197	immune response|positive regulation of apoptotic signaling pathway|proteolysis involved in protein catabolic process|extracellular space|lysosome|cysteine-type endopeptidase activator activity involved in apoptotic process|cysteine-type endopeptidase activity			PF08246,PF00112	domain|domain	Cathepsin propeptide inhibitor domain (I29)|Papain family cysteine protease	IPR031305,IPR038765,IPR025661,IPR000169,IPR025660,IPR013128,IPR000668,IPR039417,IPR013201	Conserved_site|Homologous_superfamily|Active_site|Active_site|Active_site|Family|Domain|Domain|Domain	Casein alpha/beta, conserved site|Papain-like cysteine peptidase superfamily|Cysteine peptidase, asparagine active site|Cysteine peptidase, cysteine active site|Cysteine peptidase, histidine active site|Peptidase C1A|Peptidase C1A, papain C-terminal|Papain-like cysteine endopeptidase|Cathepsin propeptide inhibitor domain (I29)
A0A5B7F296	E2C01_032236	Uncharacterized protein	1	13.2265	18.8164	-5.5899	0.0207622	Down	0.0208724	0.291287	10	10.2193	16.5037	19.2432	10.1661	18.5191	18.9721	18.6716	18.8996	19.0194	Uncharacterized protein	E2C01_032236
A0A5B7DHD2	Thoc1	THO complex subunit 1	1	15.9776	12.2505	3.72717	13.2431	Up	0.0209359	0.291287	16.939	15.6711	15.8059	15.6163	15.8559	10.1577	14.762	15.9291	10.1703	10.2333	THO complex subunit 1	Thoc1		GO:0006406,GO:0032784,GO:0000445	mRNA export from nucleus|regulation of DNA-templated transcription elongation|THO complex part of transcription export complex			PF11957	family	THO complex subunit 1 transcription elongation factor	IPR021861	Family	THO complex, subunit THOC1
A0A5B7DZ61	Moe_1	Moesin/ezrin/radixin homolog 1	1	20.4274	17.7789	2.64848	6.27005	Up	0.0209729	0.291287	20.5452	19.746	23.0162	20.6852	18.1445	18.3902	18.1382	17.7923	18.636	15.9379	Moesin/ezrin/radixin homolog 1	Moe_1		GO:0009887,GO:2000643,GO:1902966,GO:0008360,GO:1902115,GO:0048731,GO:0005912,GO:0045177,GO:0005737,GO:0005856,GO:0030175,GO:0005902,GO:0005886,GO:0016028,GO:0003779,GO:0050839	animal organ morphogenesis|positive regulation of early endosome to late endosome transport|positive regulation of protein localization to early endosome|regulation of cell shape|regulation of organelle assembly|system development|adherens junction|apical part of cell|cytoplasm|cytoskeleton|filopodium|microvillus|plasma membrane|rhabdomere|actin binding|cell adhesion molecule binding			PF00769,PF20492,PF09380,PF09379	domain|coiled_coil|domain|domain	Ezrin/radixin/moesin family C terminal|Ezrin/radixin/moesin, alpha-helical domain|FERM C-terminal PH-like domain|FERM N-terminal domain	IPR019749,IPR011174,IPR011259,IPR046810,IPR000798,IPR000299,IPR018979,IPR018980,IPR008954,IPR011993,IPR029071	Domain|Family|Domain|Domain|Family|Domain|Domain|Domain|Homologous_superfamily|Homologous_superfamily|Homologous_superfamily	Band 4.1 domain|Ezrin/radixin/moesin|Ezrin/radixin/moesin, C-terminal|Ezrin/radixin/moesin, alpha-helical domain|Ezrin/radixin/moesin-like|FERM domain|FERM, N-terminal|FERM, C-terminal PH-like domain|Moesin tail domain superfamily|PH-like domain superfamily|Ubiquitin-like domain superfamily
A0A5B7K5I1	E2C01_097695	Endonuclease/exonuclease/phosphatase domain-containing protein	1	16.6165	17.9076	-1.29109	0.408643	Down	0.0210137	0.291287	16.4825	16.3346	16.4232	17.6072	16.2352	19.2343	17.9936	17.8934	17.0406	17.3762	Endonuclease/exonuclease/phosphatase domain-containing protein	E2C01_097695		GO:0003824	catalytic activity			PF03372	domain	Endonuclease/Exonuclease/phosphatase family	IPR036691,IPR005135	Homologous_superfamily|Domain	Endonuclease/exonuclease/phosphatase superfamily|Endonuclease/exonuclease/phosphatase
A0A8J5D190	Focad	Focadhesin	1	16.4261	12.3909	4.03515	16.3946	Up	0.0211843	0.291745	17.3167	15.546	16.4975	16.0585	16.7116	10.1577	16.7255	10.2261	14.612	10.2333	Focadhesin	Focad	K27498	GO:0060147	regulation of post-transcriptional gene silencing			PF12530,PF11229	repeat|repeat	Focadhesin/RST1, DUF3730|Focadhesin	IPR016024,IPR022542,IPR045163,IPR021392	Homologous_superfamily|Domain|Family|Domain	Armadillo-type fold|Focadhesin/RST, DUF3730|Focadhesin/RST1|Focadhesin, C-terminal domain
A0A8J8WAT1	dxo_1	Decapping nuclease	1	13.3084	18.9548	-5.64639	0.0199648	Down	0.021343	0.291897	10	18.4768	17.7592	10.14	10.1661	18.4867	18.9191	19.6465	19.1594	18.5622	Decapping nuclease	dxo_1		GO:0110155,GO:0000956,GO:0005829,GO:0005634,GO:0046872,GO:0034353,GO:0004518,GO:0000166,GO:0003723	NAD-cap decapping|nuclear-transcribed mRNA catabolic process|cytosol|nucleus|metal ion binding|mRNA 5'-diphosphatase activity|nuclease activity|nucleotide binding|RNA binding			PF08652	family	RAI1 like PD-(D/E)XK nuclease	IPR013961,IPR039039	Domain|Family	RAI1-like|RAI1-like family	Nucleus
A0A0P4W3L8		MaoC-like domain-containing protein	1	18.8146	16.8884	1.92621	3.80055	Up	0.0216649	0.292617	19.2169	17.3462	18.9023	19.2939	19.3139	18.8349	16.9241	16.4759	16.8702	15.3371	MaoC-like domain-containing protein		K12405	GO:0006635,GO:0005777,GO:0016491	fatty acid beta-oxidation|peroxisome|oxidoreductase activity	ko00120,ko01040,ko04146	Primary bile acid biosynthesis|Biosynthesis of unsaturated fatty acids|Peroxisome	PF00106,PF01575,PF02036	domain|domain|domain	short chain dehydrogenase|MaoC like domain|SCP-2 sterol transfer family	IPR029069,IPR002539,IPR036291,IPR020904,IPR003033,IPR036527,IPR002347	Homologous_superfamily|Domain|Homologous_superfamily|Conserved_site|Domain|Homologous_superfamily|Family	HotDog domain superfamily|MaoC-like dehydratase domain|NAD(P)-binding domain superfamily|Short-chain dehydrogenase/reductase, conserved site|SCP2 sterol-binding domain|SCP2 sterol-binding domain superfamily|Short-chain dehydrogenase/reductase SDR	Peroxisome
A0A5B7DS05	ZNF596_3	Zinc finger protein 596	1	13.29	19.3271	-6.03708	0.0152285	Down	0.0218448	0.292617	10	19.4855	10.3541	16.4443	10.1661	16.119	20.1929	19.9626	20.177	20.1837	Zinc finger protein 596	ZNF596_3	K09228	GO:0006357,GO:0003700,GO:0046872,GO:0000978	regulation of transcription by RNA polymerase II|DNA-binding transcription factor activity|metal ion binding|RNA polymerase II cis-regulatory region sequence-specific DNA binding	ko05168	Herpes simplex virus 1 infection	PF00096,PF13912	domain|domain	Zinc finger, C2H2 type|C2H2-type zinc finger	IPR036236,IPR013087	Homologous_superfamily|Domain	Zinc finger C2H2 superfamily|Zinc finger C2H2-type
A0A5B7FCJ5	E2C01_038562	Uncharacterized protein	1	13.3504	18.9254	-5.57497	0.0209781	Down	0.0218621	0.292617	10	18.7396	10.3541	10.14	17.5184	19.3061	18.704	18.7712	18.8677	18.9778	Uncharacterized protein	E2C01_038562
A0A8J5CY05	PIG-K	Putative GPI-anchor transamidase	3	19.8368	13.5469	6.28991	78.2442	Up	0.0218721	0.292617	18.3356	18.67	22.8431	20.5524	18.7832	10.1577	10.2242	10.2261	18.747	18.3797	Putative GPI-anchor transamidase	PIG-K	K05290	GO:0016255,GO:0006508,GO:0042765,GO:0003923	attachment of GPI anchor to protein|proteolysis|GPI-anchor transamidase complex|GPI-anchor transamidase activity	ko00563	Glycosylphosphatidylinositol (GPI)-anchor biosynthesis	PF01650	family	Peptidase C13 family	IPR028361,IPR001096	Family|Family	GPI-anchor transamidase|Peptidase C13, legumain
A0A8J5CEM9	GWK47_002361	Uncharacterized protein	1	18.7032	17.0066	1.69661	3.24138	Up	0.0219326	0.292617	18.1608	19.2515	18.4788	18.2647	19.3604	16.5807	16.4814	18.9914	17.181	15.7986	Uncharacterized protein	GWK47_002361	K24627
A0A8J5D152	Ppm1k	protein-serine/threonine phosphatase	2	16.9177	15.823	1.09467	2.13564	Up	0.0219652	0.292617	16.9558	17.1124	16.8634	16.4118	17.2451	15.3576	17.2455	15.5711	15.3626	15.5783	protein-serine/threonine phosphatase	Ppm1k	K17505	GO:0005829,GO:0005739,GO:0005634,GO:0004722	cytosol|mitochondrion|nucleus|protein serine/threonine phosphatase activity			PF00481	family	Protein phosphatase 2C	IPR015655,IPR036457,IPR001932	Family|Homologous_superfamily|Domain	Protein phosphatase 2C|PPM-type phosphatase-like domain superfamily|PPM-type phosphatase-like domain
A0A8J5CJQ3	GWK47_042697	RING-type E3 ubiquitin transferase	1	13.3064	18.7223	-5.4159	0.0234236	Down	0.0219792	0.292617	17.3285	10.2193	10.3541	10.14	18.49	19.1259	17.6435	19.1647	19.0825	18.5948	RING-type E3 ubiquitin transferase	GWK47_042697
A0A2C9DJU2	ERK	mitogen-activated protein kinase (Fragment)	1	12.086	17.8655	-5.7795	0.0182052	Down	0.0220249	0.292617	10	19.77	10.3541	10.14	10.1661	19.0654	15.381	17.881	17.8252	19.1751	mitogen-activated protein kinase (Fragment)	ERK	K19603	GO:0005737,GO:0005634,GO:0005524,GO:0004707,GO:0106310	cytoplasm|nucleus|ATP binding|MAP kinase activity|protein serine kinase activity	ko04657	IL-17 signaling pathway	PF00069	domain	Protein kinase domain	IPR011009,IPR000719,IPR008271	Homologous_superfamily|Domain|Active_site	Protein kinase-like domain superfamily|Protein kinase domain|Serine/threonine-protein kinase, active site
A0A5B7FMV6	E2C01_040153	Uncharacterized protein	1	18.3921	13.0636	5.32846	40.1816	Up	0.0221048	0.292719	17.137	17.5221	18.633	19.1077	19.5608	10.1577	10.2242	10.2261	18.9638	15.7464	Uncharacterized protein	E2C01_040153
A0A5B7FUJ2	E2C01_042344	Uncharacterized protein	1	12.3696	16.2726	-3.90303	0.0668454	Down	0.0221497	0.292719	10	10.2193	10.3541	15.355	15.9193	16.4128	16.3028	17.3214	15.2371	16.0887	Uncharacterized protein	E2C01_042344
A0A8J5CKT0	VAV3	Guanine nucleotide exchange factor VAV3	1	19.5995	17.849	1.75042	3.36456	Up	0.0223265	0.293574	20.0703	17.4886	20.7324	20.073	19.6329	17.6921	17.5753	17.5179	18.9347	17.5252	Guanine nucleotide exchange factor VAV3	VAV3		GO:0016477,GO:0005737,GO:0005085	cell migration|cytoplasm|guanyl-nucleotide exchange factor activity						IPR001715,IPR036872	Domain|Homologous_superfamily	Calponin homology domain|CH domain superfamily
A0A0P4W4V2		DUF1279 domain-containing protein	1	12.7949	17.2693	-4.47441	0.0449851	Down	0.0226066	0.294824	16.0648	10.2193	10.3541	17.1702	10.1661	16.8127	17.9899	17.053	16.8253	17.6655	DUF1279 domain-containing protein			GO:0016020,GO:0005739	membrane|mitochondrion			PF06916	domain	FAM210A/B-like domain	IPR045866,IPR009688	Family|Domain	Protein FAM210A/B-like|Protein FAM210A/B-like domain	Membrane
A0A8J4YGQ2	GWK47_033730	HAT C-terminal dimerisation domain-containing protein	1	13.6769	19.7308	-6.05389	0.0150521	Down	0.0227445	0.294824	17.7095	10.2193	10.3541	10.14	19.9617	19.2919	19.3335	20.2067	19.3045	20.5174	HAT C-terminal dimerisation domain-containing protein	GWK47_033730
A0A5B7I3W0	E2C01_069842	E3 UFM1-protein ligase 1 homolog	1	12.8684	17.4196	-4.55115	0.0426547	Down	0.0228742	0.294824	17.2447	10.2193	10.3541	16.3579	10.1661	17.1461	17.1562	17.9761	17.2201	17.5994	E3 UFM1-protein ligase 1 homolog	E2C01_069842		GO:0071569,GO:0032434,GO:0034976,GO:0005789,GO:0016874,GO:0061666	protein ufmylation|regulation of proteasomal ubiquitin-dependent protein catabolic process|response to endoplasmic reticulum stress|endoplasmic reticulum membrane|ligase activity|UFM1 ligase activity						IPR018611	Family	E3 UFM1-protein ligase 1
A0A5B7CVK8	PHB2	Prohibitin-2	1	20.2531	13.8543	6.39874	84.3749	Up	0.0231562	0.294824	19.4401	19.7682	22.0621	19.7124	20.2826	10.1577	10.2242	19.4224	19.2341	10.2333	Prohibitin-2	PHB2
A0A8J4YJV4	GWK47_033223	Uncharacterized protein	1	17.8169	12.9904	4.82651	28.3742	Up	0.0231811	0.294824	18.1334	17.4346	17.5694	18.2646	17.6827	17.8204	10.2242	16.504	10.1703	10.2333	Uncharacterized protein	GWK47_033223
A0A5B7DSV6	GLRK_8	Glutamate receptor	1	17.128	16.08	1.04792	2.06754	Up	0.0232179	0.294824	16.7215	16.8627	18.4009	17.0578	16.5969	16.1202	15.6666	16.3665	16.5713	15.6756	Glutamate receptor	GLRK_8		GO:0050906,GO:0005886,GO:0015276	detection of stimulus involved in sensory perception|plasma membrane|ligand-gated monoatomic ion channel activity			PF00060	family	Ligand-gated ion channel	IPR001320	Domain	Ionotropic glutamate receptor, C-terminal
A0A8J5CTI8	FKBP8	peptidylprolyl isomerase	1	14.5021	22.2035	-7.70137	0.00480458	Down	0.0232286	0.294824	10	22.7465	19.4579	10.14	10.1661	22.2191	22.858	21.7983	22.3363	21.8055	peptidylprolyl isomerase	FKBP8		GO:0043066,GO:0005829,GO:0012505,GO:0016020,GO:0005740,GO:0003755,GO:0044183	negative regulation of apoptotic process|cytosol|endomembrane system|membrane|mitochondrial envelope|peptidyl-prolyl cis-trans isomerase activity|protein folding chaperone			PF00254,PF13181	domain|repeat	FKBP-type peptidyl-prolyl cis-trans isomerase|Tetratricopeptide repeat	IPR046357,IPR001179,IPR011990,IPR019734	Homologous_superfamily|Domain|Homologous_superfamily|Repeat	Peptidyl-prolyl cis-trans isomerase domain superfamily|FKBP-type peptidyl-prolyl cis-trans isomerase domain|Tetratricopeptide-like helical domain superfamily|Tetratricopeptide repeat
A0A5B7HQP1	E2C01_066759	Uncharacterized protein	1	13.6782	19.7189	-6.04071	0.0151902	Down	0.0232992	0.294833	10	18.5638	10.3541	10.14	19.3331	19.4335	20.1087	19.4597	19.8899	19.7028	Uncharacterized protein	E2C01_066759		GO:0016020	membrane
A0A0P4VQV6		Uncharacterized protein	1	13.1572	18.4078	-5.2506	0.0262672	Down	0.0235257	0.295098	10	10.2193	17.0272	10.14	18.3997	18.4942	18.8254	17.9922	18.7281	17.9994	Uncharacterized protein		K24869					PF16501,PF12874	family|domain	S phase cyclin A-associated protein in the endoplasmic reticulum|Zinc-finger of C2H2 type	IPR032446,IPR036236,IPR013087	Domain|Homologous_superfamily|Domain	S phase cyclin A-associated protein in the endoplasmic reticulum, N-terminal|Zinc finger C2H2 superfamily|Zinc finger C2H2-type
A0A5B7EXG4	Serpinb1a	Leukocyte elastase inhibitor A	1	13.0508	18.15	-5.09917	0.0291741	Down	0.0235564	0.295098	10	16.249	10.3541	18.485	10.1661	17.8094	17.8759	17.7196	19.4539	17.8912	Leukocyte elastase inhibitor A	Serpinb1a	K13963	GO:0005615,GO:0004867	extracellular space|serine-type endopeptidase inhibitor activity	ko05146	Amoebiasis	PF00079	domain	Serpin (serine protease inhibitor)	IPR023795,IPR023796,IPR000215,IPR036186,IPR042178,IPR042185	Conserved_site|Domain|Family|Homologous_superfamily|Homologous_superfamily|Homologous_superfamily	Serpin, conserved site|Serpin domain|Serpin family|Serpin superfamily|Serpin superfamily, domain 1|Serpin superfamily, domain 2
A0A5B7JE78	E2C01_087755	Uncharacterized protein	1	21.6182	13.0963	8.52187	367.57	Up	0.0236423	0.295098	24.4045	19.6864	22.5159	22.3018	19.1824	10.1577	10.2242	24.6961	10.1703	10.2333	Uncharacterized protein	E2C01_087755
A0A5B7D559	Orai2	Protein orai-2	1	17.8525	13.0084	4.84415	28.7234	Up	0.0238153	0.295098	17.797	17.2348	17.8186	18.1654	18.247	10.1577	17.5228	10.2261	10.1703	16.965	Protein orai-2	Orai2	K16056	GO:0002115,GO:0016020,GO:0015279	store-operated calcium entry|membrane|store-operated calcium channel activity	ko04020,ko04024,ko04611,ko04924,ko04925,ko04927,ko05340,ko04934	Calcium signaling pathway|cAMP signaling pathway|Platelet activation|Renin secretion|Aldosterone synthesis and secretion|Cortisol synthesis and secretion|Primary immunodeficiency|Cushing syndrome	PF07856	family	Mediator of CRAC channel activity	IPR012446,IPR038350	Family|Homologous_superfamily	Calcium release-activated calcium channel protein|Orai superfamily	Membrane
A0A5B7JM82	E2C01_091148	PiggyBac transposable element-derived protein domain-containing protein	1	12.8007	17.2213	-4.4206	0.0466946	Down	0.0238653	0.295098	16.1331	10.2193	10.3541	10.14	17.1571	16.7349	16.8014	17.5247	17.4399	17.6057	PiggyBac transposable element-derived protein domain-containing protein	E2C01_091148						PF13843	domain	Transposase IS4	IPR029526	Domain	PiggyBac transposable element-derived protein
A0A8J4XM64	Nfrkb	Nuclear factor related to kappa-B-binding protein	1	18.4673	12.6603	5.80697	55.9851	Up	0.0239364	0.295098	16.8706	20.598	23.0047	15.9696	15.8936	15.4193	10.2242	17.2546	10.1703	10.2333	Nuclear factor related to kappa-B-binding protein	Nfrkb	K11671	GO:0031011,GO:0002020	Ino80 complex|protease binding	ko03082	ATP-dependent chromatin remodeling	PF14465	domain	NFRKB Winged Helix-like	IPR044867,IPR024867,IPR025220,IPR038106	Domain|Family|Domain|Homologous_superfamily	DEUBAD domain|Nuclear factor related to kappa-B-binding protein|NFRKB winged helix-like domain|NFRKB winged helix-like domain superfamily	Nucleus
A0A5B7CKB7	E2C01_002591	Uncharacterized protein	1	17.1138	19.6157	-2.50185	0.17655	Down	0.023947	0.295098	17.6367	17.3407	18.8612	17.3122	14.4183	20.7316	17.8328	19.2157	20.5784	19.7197	Uncharacterized protein	E2C01_002591	K03122			ko03022,ko05203	Basal transcription factors|Viral carcinogenesis
A0A0P4VS49		Ubiquitin-like domain-containing protein	1	20.5859	17.1446	3.44126	10.8623	Up	0.0240663	0.295098	19.2829	22.2859	23.4154	21.3702	16.5747	18.089	16.8018	16.6396	17.3818	16.8108	Ubiquitin-like domain-containing protein		K01510	GO:0005886,GO:0005524,GO:0016787	plasma membrane|ATP binding|hydrolase activity	ko00230,ko00240,ko05169	Purine metabolism|Pyrimidine metabolism|Epstein-Barr virus infection	PF01150	family	GDA1/CD39 (nucleoside phosphatase) family	IPR000407,IPR029071	Family|Homologous_superfamily	Nucleoside phosphatase GDA1/CD39|Ubiquitin-like domain superfamily
A0A5B7D1C3	E2C01_006271	Uncharacterized protein	1	16.1653	12.1967	3.96866	15.6562	Up	0.0242067	0.295098	16.9213	15.9888	14.8256	17.1554	15.9356	13.1838	17.17	10.2261	10.1703	10.2333	Uncharacterized protein	E2C01_006271
A0A5B7FPT0	E2C01_041213	Uncharacterized protein	2	13.4564	19.1496	-5.69324	0.019327	Down	0.024244	0.295098	16.7017	19.92	10.3541	10.14	10.1661	18.8315	18.9672	19.1409	19.8384	18.9701	Uncharacterized protein	E2C01_041213
A0A8J5CYM0	Smurf	HECT-type E3 ubiquitin transferase	1	17.8891	13.0573	4.83179	28.4782	Up	0.0245236	0.295098	18.0263	17.8026	17.9565	18.0285	17.6317	10.1577	17.2639	10.2261	17.4057	10.2333	HECT-type E3 ubiquitin transferase	Smurf		GO:0030514,GO:0043161,GO:0000209,GO:0005737,GO:0061630	negative regulation of BMP signaling pathway|proteasome-mediated ubiquitin-dependent protein catabolic process|protein polyubiquitination|cytoplasm|ubiquitin protein ligase activity			PF00632	domain	HECT-domain (ubiquitin-transferase)	IPR000569,IPR035983	Domain|Homologous_superfamily	HECT domain|HECT, E3 ligase catalytic domain
A0A0P4WFC8		Ubiquitin-like modifier-activating enzyme 5	2	17.5991	12.9612	4.63789	24.8968	Up	0.0245257	0.295098	17.6345	17.744	17.529	17.3096	17.7785	17.3214	10.2242	10.2261	16.8013	10.2333	Ubiquitin-like modifier-activating enzyme 5			GO:0071569,GO:0005829,GO:0005524,GO:0046872,GO:0071566	protein ufmylation|cytosol|ATP binding|metal ion binding|UFM1 activating enzyme activity			PF00899	domain	ThiF family	IPR029752,IPR045886,IPR000594,IPR035985	Conserved_site|Family|Domain|Homologous_superfamily	D-isomer specific 2-hydroxyacid dehydrogenase, NAD-binding domain conserved site 1|ThiF/MoeB/HesA family|THIF-type NAD/FAD binding fold|Ubiquitin-activating enzyme
A0A5B7DRY1	GRID1_0	Glutamate receptor ionotropic, delta-1	1	12.3517	18.7463	-6.39456	0.0118862	Down	0.0246707	0.295098	10	10.2193	10.3541	10.14	21.0452	18.1301	21.2056	19.0953	19.0395	16.2608	Glutamate receptor ionotropic, delta-1	GRID1_0		GO:0050906,GO:0005886,GO:0015276	detection of stimulus involved in sensory perception|plasma membrane|ligand-gated monoatomic ion channel activity			PF00060,PF10613	family|domain	Ligand-gated ion channel|Ligated ion channel L-glutamate- and glycine-binding site	IPR019594,IPR001320	Domain|Domain	Ionotropic glutamate receptor, L-glutamate and glycine-binding domain|Ionotropic glutamate receptor, C-terminal	Membrane
A0A0P4WDX2		E3 ubiquitin-protein ligase	1	12.4541	16.2512	-3.79705	0.0719407	Down	0.0247347	0.295098	15.532	16.0785	10.3541	10.14	10.1661	16.0867	16.4141	16.0354	16.0743	16.6453	E3 ubiquitin-protein ligase		K10626	GO:0016567,GO:0071596,GO:0061630,GO:0008270	protein ubiquitination|ubiquitin-dependent protein catabolic process via the N-end rule pathway|ubiquitin protein ligase activity|zinc ion binding			PF02617,PF18995,PF02207	family|domain|family	ATP-dependent Clp protease adaptor protein ClpS|Proteolysis_6 C-terminal|Putative zinc finger in N-recognin (UBR box)	IPR003769,IPR042065,IPR044046,IPR014719,IPR039164,IPR036390,IPR003126	Domain|Homologous_superfamily|Domain|Homologous_superfamily|Family|Homologous_superfamily|Domain	Adaptor protein ClpS, core|E3 ubiquitin-protein ligase ELL-like|E3 ubiquitin-protein ligase UBR-like, C-terminal|Ribosomal protein bL12, C-terminal/adaptor protein ClpS-like|E3 ubiquitin-protein ligase UBR1-like|Winged helix DNA-binding domain superfamily|Zinc finger, UBR-type
A0A5B7JM28	E2C01_091088	Uncharacterized protein	1	13.8648	20.3951	-6.53029	0.010819	Down	0.024775	0.295098	10	10.2193	21.3542	17.5843	10.1661	20.6992	19.9355	20.3066	20.5558	20.4782	Uncharacterized protein	E2C01_091088
A0A5B7D485	Cog3	Conserved oligomeric Golgi complex subunit 3	1	12.7908	17.2381	-4.44731	0.0458379	Down	0.024787	0.295098	10	16.5781	10.3541	10.14	16.8818	17.2211	17.1085	17.3594	16.9551	17.5465	Conserved oligomeric Golgi complex subunit 3	Cog3	K20290	GO:0006914,GO:0032258,GO:0007030,GO:0006891,GO:0005801,GO:0017119,GO:0016020	autophagy|cytoplasm to vacuole targeting by the Cvt pathway|Golgi organization|intra-Golgi vesicle-mediated transport|cis-Golgi network|Golgi transport complex|membrane			PF20671,PF04136	repeat|repeat	Conserved oligomeric Golgi complex subunit 3, C-terminal|Conserved oligomeric Golgi complex subunit 3, N-terminal	IPR048685,IPR048320,IPR007265	Domain|Domain|Family	Conserved oligomeric Golgi complex subunit 3, C-terminal|Conserved oligomeric Golgi complex subunit 3, N-terminal|Conserved oligomeric Golgi complex, subunit 3
A0A0P4VW38		Splicing factor 3A subunit 1	1	12.838	17.527	-4.68894	0.0387693	Down	0.0248252	0.295098	15.2887	10.2193	10.3541	10.14	18.1882	17.6791	16.256	18.3862	17.1361	18.1775	Splicing factor 3A subunit 1		K12825	GO:0045292,GO:0000381,GO:0071013,GO:0005686,GO:0071004,GO:0003723	mRNA cis splicing, via spliceosome|regulation of alternative mRNA splicing, via spliceosome|catalytic step 2 spliceosome|U2 snRNP|U2-type prespliceosome|RNA binding	ko03040	Spliceosome	PF12230,PF01805,PF00240	family|family|domain	Pre-mRNA splicing factor PRP21 like protein|Surp module|Ubiquitin family	IPR045146,IPR022030,IPR035563,IPR000061,IPR035967,IPR000626,IPR029071,IPR019956	Family|Domain|Domain|Domain|Homologous_superfamily|Domain|Homologous_superfamily|Domain	Splicing factor 3A subunit 1|Splicing factor 3A subunit 1, conserved domain|Splicing factor 3A subunit 1, ubiquitin domain|SWAP/Surp|SWAP/Surp superfamily|Ubiquitin-like domain|Ubiquitin-like domain superfamily|Ubiquitin domain	Nucleus
A0A6C0TM57		Haemocyanin subunit 1 (Fragment)	1	19.449	13.6227	5.82631	56.7406	Up	0.0250539	0.295098	20.0976	19.2249	19.4106	19.2177	19.2943	10.1577	19.3621	18.1902	10.1703	10.2333	Haemocyanin subunit 1 (Fragment)							PF00372	domain	Hemocyanin, copper containing domain	IPR008922,IPR013788,IPR000896	Homologous_superfamily|Family|Domain	Di-copper centre-containing domain superfamily|Hemocyanin/hexamerin|Hemocyanin/hexamerin middle domain
A0A5B7J0A2	Cad87A_4	Cadherin-87A	1	16.0067	17.6586	-1.65185	0.318232	Down	0.0250762	0.295098	16.3499	17.5727	16.2732	15.3869	14.4508	18.1128	17.6607	17.5281	16.6308	18.3605	Cadherin-87A	Cad87A_4
A0A5B7K5M9	hykk	Hydroxylysine kinase	1	16.8638	18.1839	-1.32012	0.400501	Down	0.0254126	0.296195	18.0366	15.501	17.0981	17.5741	16.1094	17.8956	18.1472	17.9698	18.4884	18.4188	Hydroxylysine kinase	hykk		GO:0019202	amino acid kinase activity
A0A8K1X2Y0		Supressors of cytokine signaling 2	1	16.5546	12.424	4.13068	17.517	Up	0.0254327	0.296195	15.7502	17.5264	16.3711	16.9423	16.1831	10.1577	17.5704	10.2261	13.9324	10.2333	Supressors of cytokine signaling 2			GO:0035556,GO:0009968,GO:0046854,GO:0005942,GO:0046935	intracellular signal transduction|negative regulation of signal transduction|phosphatidylinositol phosphate biosynthetic process|phosphatidylinositol 3-kinase complex|1-phosphatidylinositol-3-kinase regulator activity			PF00017	domain	SH2 domain	IPR000980,IPR036860,IPR001496,IPR036036	Domain|Homologous_superfamily|Domain|Homologous_superfamily	SH2 domain|SH2 domain superfamily|SOCS box domain|SOCS box-like domain superfamily
A0A5B7HWG8	Uro_1	Uricase	1	13.6973	19.6661	-5.96886	0.0159659	Down	0.0256529	0.296195	10	19.1166	10.3541	10.14	18.8757	18.9047	19.3822	19.6016	19.8322	20.6098	Uricase	Uro_1		GO:0006145,GO:0019628,GO:0005777,GO:0004846	purine nucleobase catabolic process|urate catabolic process|peroxisome|urate oxidase activity			PF01014	domain	Uricase	IPR002042	Family	Uricase	Peroxisome
A0A0N7ZC82		Protein farnesyltransferase/geranylgeranyltransferase type-1 subunit alpha	1	15.0113	23.148	-8.13662	0.00355332	Down	0.025818	0.29743	10	23.0539	10.3541	21.4827	10.1661	22.6652	23.6559	23.3511	23.3267	22.7408	Protein farnesyltransferase/geranylgeranyltransferase type-1 subunit alpha		K05955	GO:0005953,GO:0005965,GO:0004662,GO:0004660	CAAX-protein geranylgeranyltransferase complex|protein farnesyltransferase complex|CAAX-protein geranylgeranyltransferase activity|protein farnesyltransferase activity	ko00900	Terpenoid backbone biosynthesis	PF01239	repeat	Protein prenyltransferase alpha subunit repeat	IPR002088	Repeat	Protein prenyltransferase, alpha subunit
A0A8J5CHV4	Nampt_0	Nicotinamide phosphoribosyltransferase	1	19.7263	13.7567	5.96965	62.6679	Up	0.025891	0.297601	19.1273	19.9711	20.5869	19.6531	19.2934	19.0168	19.1371	10.2261	10.1703	10.2333	Nicotinamide phosphoribosyltransferase	Nampt_0	K03462	GO:0009435,GO:0047280	NAD biosynthetic process|nicotinamide phosphoribosyltransferase activity	ko00760,ko04621	Nicotinate and nicotinamide metabolism|NOD-like receptor signaling pathway	PF18127,PF04095	domain|family	Nicotinamide phosphoribosyltransferase, N-terminal domain|Nicotinate phosphoribosyltransferase (NAPRTase) family	IPR013785,IPR041529,IPR041525,IPR016471,IPR036068	Homologous_superfamily|Domain|Domain|Family|Homologous_superfamily	Aldolase-type TIM barrel|Nicotinamide phosphoribosyltransferase, N-terminal domain|Nicotinate/nicotinamide phosphoribosyltransferase|Nicotinamide phosphoribosyl transferase|Nicotinate phosphoribosyltransferase-like, C-terminal
A0A5B7IED9	PACS1_1	Phosphofurin acidic cluster sorting protein 1	1	14.0202	20.3842	-6.36394	0.0121412	Down	0.0259979	0.29806	19.743	19.6981	10.3541	10.14	10.1661	20.4216	20.787	19.9703	20.7646	19.9775	Phosphofurin acidic cluster sorting protein 1	PACS1_1		GO:0072659,GO:0044325	protein localization to plasma membrane|transmembrane transporter binding						IPR019381	Family	Phosphofurin acidic cluster sorting protein 1
A0A5B7GB13	E2C01_048620	Uncharacterized protein	1	12.8435	17.6786	-4.83507	0.0350346	Down	0.0260474	0.29806	10	16.6836	10.3541	17.014	10.1661	16.1685	15.9932	17.9907	19.1382	19.1024	Uncharacterized protein	E2C01_048620
A0A8J4XRH5	RpII140	DNA-directed RNA polymerase subunit beta	2	15.4244	16.6965	-1.27203	0.414076	Down	0.0263453	0.300318	14.7164	14.6966	15.4268	17.0434	15.2388	16.4338	16.3033	16.9797	16.4816	17.2839	DNA-directed RNA polymerase subunit beta	RpII140	K03010	GO:0005665,GO:0003677,GO:0046872,GO:0032549,GO:0001055	RNA polymerase II, core complex|DNA binding|metal ion binding|ribonucleoside binding|RNA polymerase II activity	ko03020,ko03420,ko05016	RNA polymerase|Nucleotide excision repair|Huntington disease	PF04563,PF04561,PF04565,PF04566,PF04567,PF00562,PF04560	family|domain|domain|domain|domain|domain|domain	RNA polymerase beta subunit|RNA polymerase Rpb2, domain 2|RNA polymerase Rpb2, domain 3|RNA polymerase Rpb2, domain 4|RNA polymerase Rpb2, domain 5|RNA polymerase Rpb2, domain 6|RNA polymerase Rpb2, domain 7	IPR015712,IPR007120,IPR037033,IPR007121,IPR007644,IPR007642,IPR037034,IPR007645,IPR007646,IPR007647,IPR007641,IPR014724	Family|Domain|Homologous_superfamily|Conserved_site|Domain|Domain|Homologous_superfamily|Domain|Domain|Domain|Domain|Homologous_superfamily	DNA-directed RNA polymerase, subunit 2|DNA-directed RNA polymerase, subunit 2, hybrid-binding domain|DNA-directed RNA polymerase, subunit 2, hybrid-binding domain superfamily|RNA polymerase, beta subunit, conserved site|RNA polymerase, beta subunit, protrusion|RNA polymerase Rpb2, domain 2|RNA polymerase Rpb2, domain 2 superfamily|RNA polymerase Rpb2, domain 3|RNA polymerase Rpb2, domain 4|RNA po…
A0A8J4YQI0	COQ8A	Atypical kinase COQ8A, mitochondrial	1	17.6753	15.9789	1.69642	3.24097	Up	0.0264622	0.300787	18.1579	17.175	17.4706	18.2903	17.2827	17.5175	16.56	15.9206	13.9686	15.9278	Atypical kinase COQ8A, mitochondrial	COQ8A	K08869	GO:0006744,GO:0016301	ubiquinone biosynthetic process|kinase activity			PF03109	domain	ABC1 atypical kinase-like domain	IPR004147,IPR034646,IPR011009	Domain|Domain|Homologous_superfamily	ABC1 atypical kinase-like domain|ADCK3-like domain|Protein kinase-like domain superfamily
A0A8J4XMS4	Mhc_4	Myosin heavy chain, muscle	1	13.1598	18.1495	-4.98966	0.0314747	Down	0.0267346	0.302868	10	10.2193	10.3541	17.2439	17.9818	19.1965	18.0118	18.0359	17.6681	17.8351	Myosin heavy chain, muscle	Mhc_4		GO:1902404,GO:0006936,GO:0045214,GO:0110085,GO:0032982,GO:0016460,GO:0030017,GO:0051015,GO:0005524,GO:0000146	mitotic actomyosin contractile ring contraction|muscle contraction|sarcomere organization|mitotic actomyosin contractile ring|myosin filament|myosin II complex|sarcomere|actin filament binding|ATP binding|microfilament motor activity			PF00063,PF01576	domain|coiled_coil	Myosin head (motor domain)|Myosin tail	IPR036961,IPR001609,IPR002928,IPR027417,IPR014751	Homologous_superfamily|Domain|Domain|Homologous_superfamily|Homologous_superfamily	Kinesin motor domain superfamily|Myosin head, motor domain|Myosin tail|P-loop containing nucleoside triphosphate hydrolase|DNA repair protein XRCC4-like, C-terminal
A0A5B7FS90	E2C01_040985	Uncharacterized protein	1	17.5681	12.9742	4.59389	24.149	Up	0.0267637	0.302868	17.9652	17.3577	17.5177	17.4103	17.5897	17.0517	10.2242	17.1916	10.1703	10.2333	Uncharacterized protein	E2C01_040985
A0A8J4Y1M3	SYNE1_2	Nesprin-1	1	17.344	12.8553	4.48869	22.4508	Up	0.0268655	0.303349	16.9132	16.9726	17.1074	17.8466	17.8802	17.7065	10.2242	10.2261	10.1703	15.9495	Nesprin-1	SYNE1_2	K19326	GO:0007097,GO:0005737,GO:0034993,GO:0005640,GO:0051015	nuclear migration|cytoplasm|meiotic nuclear membrane microtubule tethering complex|nuclear outer membrane|actin filament binding	ko04820	Cytoskeleton in muscle cells	PF00307	domain	Calponin homology (CH) domain	IPR001589,IPR001715,IPR036872,IPR047290	Conserved_site|Domain|Homologous_superfamily|Domain	Actinin-type actin-binding domain, conserved site|Calponin homology domain|CH domain superfamily|Nesprin-1-like, first calponin homology domain
A0A5B7EUW6	E2C01_030267	Uncharacterized protein	1	18.419	13.249	5.16999	36.0016	Up	0.0269399	0.303519	17.6944	18.6104	18.3844	18.9765	18.4292	10.1577	16.8823	10.2261	10.1703	18.8086	Uncharacterized protein	E2C01_030267
A0A8J8WN65	pol_15	Retrovirus-related Pol polyprotein from transposon 17.6	1	14.3481	21.2683	-6.92026	0.00825649	Down	0.027128	0.304083	10	20.7473	10.3541	10.14	20.499	21.1124	21.5408	21.0399	21.3672	21.2814	Retrovirus-related Pol polyprotein from transposon 17.6	pol_15		GO:0071897,GO:0042575,GO:0003676	DNA biosynthetic process|DNA polymerase complex|nucleic acid binding			PF17917	domain	RNase H-like domain found in reverse transcriptase	IPR043502,IPR043128,IPR012337,IPR036397,IPR041373	Homologous_superfamily|Homologous_superfamily|Homologous_superfamily|Homologous_superfamily|Domain	DNA/RNA polymerase superfamily|Reverse transcriptase/Diguanylate cyclase domain|Ribonuclease H-like superfamily|Ribonuclease H superfamily|Reverse transcriptase, RNase H-like domain
A0A5B7JIL1	E2C01_087258	Uncharacterized protein	1	16.6626	18.6351	-1.97251	0.254809	Down	0.027248	0.304309	14.454	16.0714	17.1762	16.8781	18.7334	19.1289	18.1465	18.3503	19.1482	18.4017	Uncharacterized protein	E2C01_087258		GO:0005879,GO:0005814,GO:0036064,GO:0036126,GO:0008017	axonemal microtubule|centriole|ciliary basal body|sperm flagellum|microtubule binding						IPR033336	Family	Stabilizer of axonemal microtubules 1/2
A0A5B7CRR4	E2C01_004828	Peptidase S9 prolyl oligopeptidase catalytic domain-containing protein	1	20.1507	21.7109	-1.56025	0.339091	Down	0.027638	0.307427	20.6657	21.7411	18.237	19.8101	20.2994	22.0228	21.7672	21.6098	21.5333	21.6214	Peptidase S9 prolyl oligopeptidase catalytic domain-containing protein	E2C01_004828		GO:0006508,GO:0008236	proteolysis|serine-type peptidase activity			PF00326	domain	Prolyl oligopeptidase family	IPR029058,IPR001375	Homologous_superfamily|Domain	Alpha/Beta hydrolase fold|Peptidase S9, prolyl oligopeptidase, catalytic domain
A0A8J8WNK6	CYP2L1_6	Cytochrome P450 2L1	1	13.8557	19.9475	-6.09187	0.014661	Down	0.0276867	0.307427	10	19.434	10.3541	19.324	10.1661	20.0067	19.435	20.8315	19.6637	19.8007	Cytochrome P450 2L1	CYP2L1_6		GO:0006082,GO:0006805,GO:0005737,GO:0043231,GO:0020037,GO:0005506,GO:0016712,GO:0008395	organic acid metabolic process|xenobiotic metabolic process|cytoplasm|intracellular membrane-bounded organelle|heme binding|iron ion binding|oxidoreductase activity, acting on paired donors, with incorporation or reduction of molecular oxygen, reduced flavin or flavoprotein as one donor, and incorporation of one atom of oxygen|steroid hydroxylase activity			PF00067	domain	Cytochrome P450	IPR001128,IPR017972,IPR002401,IPR036396	Family|Conserved_site|Family|Homologous_superfamily	Cytochrome P450|Cytochrome P450, conserved site|Cytochrome P450, E-class, group I|Cytochrome P450 superfamily
A0A5B7IA12	E2C01_073226	Uncharacterized protein	1	19.6981	13.6118	6.08637	67.9487	Up	0.0280022	0.309293	21.3051	17.6461	19.8603	19.6462	20.033	10.1577	10.2242	20.8791	16.5645	10.2333	Uncharacterized protein	E2C01_073226
A0AAF1BW41	ALF	Anti-lipopolysaccharide factor	3	19.0025	20.1624	-1.15993	0.447535	Down	0.028057	0.309293	20.0413	19.4341	18.8999	17.9255	18.7118	19.215	20.2925	20.2603	20.6826	20.3617	Anti-lipopolysaccharide factor	ALF						PF11630	family	Anti-lipopolysaccharide factor/Scygonadin	IPR024509,IPR038539	Family|Homologous_superfamily	Anti-lipopolysaccharide factor/Scygonadin|Anti-lipopolysaccharide factor/Scygonadin superfamily
A0A8J4Y174	PXN	Paxillin	1	17.5322	12.9621	4.57012	23.7543	Up	0.0281797	0.309741	17.3318	16.6897	17.5386	18.1163	17.9845	10.1577	10.2242	10.2261	17.1557	17.0468	Paxillin	PXN	K05760	GO:0005856,GO:0005634,GO:0030018,GO:0046872,GO:0003712	cytoskeleton|nucleus|Z disc|metal ion binding|transcription coregulator activity	ko04370,ko04510,ko04810,ko04670,ko04062,ko05205,ko05203,ko05170,ko05163,ko05165,ko05131,ko05135,ko05100	VEGF signaling pathway|Focal adhesion|Regulation of actin cytoskeleton|Leukocyte transendothelial migration|Chemokine signaling pathway|Proteoglycans in cancer|Viral carcinogenesis|Human immunodeficiency virus 1 infection|Human cytomegalovirus infection|Human papillomavirus infection|Shigellosis|Yersinia infection|Bacterial invasion of epithelial cells	PF00412,PF03535	domain|family	LIM domain|Paxillin family	IPR001904,IPR047075,IPR001781	Domain|Domain|Domain	Paxillin, Lim domain 4|Paxillin/TGFB1I1, LIM domain 1|Zinc finger, LIM-type	Cytoplasm
A0A8J5CU73	GWK47_047840	General transcription factor II-I repeat domain-containing protein 2	1	13.8541	19.8007	-5.94658	0.0162145	Down	0.0283272	0.309741	18.8912	10.2193	10.3541	19.6399	10.1661	19.357	20.0505	20.666	19.4975	19.4326	General transcription factor II-I repeat domain-containing protein 2	GWK47_047840									IPR026630,IPR012337	Family|Homologous_superfamily	EPM2A-interacting protein 1/ZBED8-like|Ribonuclease H-like superfamily
A0A5B7F9V0	E2C01_035690	Coiled-coil domain-containing protein 103	1	17.9662	16.2917	1.67451	3.19212	Up	0.0284534	0.309741	19.4167	17.9395	18.0743	18.4415	15.9589	15.8702	15.9367	16.9761	16.9423	15.7331	Coiled-coil domain-containing protein 103	E2C01_035690		GO:0007368,GO:0003351,GO:0036159,GO:0005576,GO:0016020,GO:0031514,GO:0036157	determination of left/right symmetry|epithelial cilium movement involved in extracellular fluid movement|inner dynein arm assembly|extracellular region|membrane|motile cilium|outer dynein arm			PF15867,PF13877	family|domain	Dynein attachment factor N-terminus|Potential Monad-binding region of RPAP3	IPR042422,IPR031733,IPR025986	Family|Domain|Domain	Coiled-coil domain-containing protein 103|Dynein attachment factor, N-terminal|RNA-polymerase II-associated protein 3-like, C-terminal domain	Cytoplasm
A0A0N7ZA64		Rab-GAP TBC domain-containing protein	1	18.1654	20.3104	-2.14503	0.22609	Down	0.028461	0.309741	18.7704	18.0022	18.2139	17.1064	18.734	20.0546	21.7509	21.0776	21.1311	17.5377	Rab-GAP TBC domain-containing protein		K20168	GO:0005737,GO:0005096	cytoplasm|GTPase activator activity	ko04137	Mitophagy - animal	PF12068,PF00566	domain|family	Rab-binding domain (RBD)|Rab-GTPase-TBC domain	IPR000195,IPR035969,IPR021935	Domain|Homologous_superfamily|Domain	Rab-GAP-TBC domain|Rab-GAP-TBC domain superfamily|Small G protein signalling modulator 1/2, Rab-binding domain
A0A5B7EIG1	Ap1s2	AP complex subunit sigma	1	18.4543	13.309	5.14527	35.3899	Up	0.0288853	0.312795	18.2255	18.0052	20.0194	17.9958	18.0257	18.4923	10.2242	10.2261	17.3694	10.2333	AP complex subunit sigma	Ap1s2	K12394	GO:0006886,GO:0030121,GO:0005905,GO:0035615	intracellular protein transport|AP-1 adaptor complex|clathrin-coated pit|clathrin adaptor activity	ko04142,ko05170	Lysosome|Human immunodeficiency virus 1 infection	PF01217	domain	Clathrin adaptor complex small chain	IPR044733,IPR016635,IPR022775,IPR000804,IPR011012	Family|Family|Domain|Conserved_site|Homologous_superfamily	AP-1 complex subunit sigma|Adaptor protein complex, sigma subunit|AP complex, mu/sigma subunit|Clathrin adaptor complex, small chain|Longin-like domain superfamily	Golgi apparatus;Membrane
A0A5B7CMT4	E2C01_002770	Uncharacterized protein	1	20.7608	14.2161	6.54471	93.3585	Up	0.0289862	0.312795	20.485	20.4129	20.7117	20.9555	21.2389	10.1577	10.2242	19.8395	20.6257	10.2333	Uncharacterized protein	E2C01_002770
A0A5B7H2B7	E2C01_057888	Uncharacterized protein	1	13.4546	19.1253	-5.67068	0.0196316	Down	0.0290697	0.313034	10	10.2193	19.2719	17.6159	10.1661	18.5418	17.5443	19.1946	21.1439	19.2018	Uncharacterized protein	E2C01_057888
A0A7H0M6B3	Dib	Cyp302a1	2	16.7748	19.7052	-2.93044	0.131174	Down	0.0294493	0.315087	19.6949	15.5515	17.8093	17.5952	13.2232	19.6405	19.9543	19.7806	19.4184	19.7325	Cyp302a1	Dib	K10721	GO:0006700,GO:0071375,GO:0008203,GO:0034650,GO:0006704,GO:0005789,GO:0005743,GO:0020037,GO:0005506,GO:0004497,GO:0016705	C21-steroid hormone biosynthetic process|cellular response to peptide hormone stimulus|cholesterol metabolic process|cortisol metabolic process|glucocorticoid biosynthetic process|endoplasmic reticulum membrane|mitochondrial inner membrane|heme binding|iron ion binding|monooxygenase activity|oxidoreductase activity, acting on paired donors, with incorporation or reduction of molecular oxygen	ko00981	Insect hormone biosynthesis	PF00067	domain	Cytochrome P450	IPR001128,IPR017972,IPR002403,IPR036396	Family|Conserved_site|Family|Homologous_superfamily	Cytochrome P450|Cytochrome P450, conserved site|Cytochrome P450, E-class, group IV|Cytochrome P450 superfamily	Membrane;Microsome
A0A5B7EC50	E2C01_024217	Uncharacterized protein	1	18.9684	13.5315	5.43693	43.3189	Up	0.0295036	0.315087	18.4225	19.7371	18.7765	19.5864	18.3193	17.7975	10.2242	10.2261	19.1762	10.2333	Uncharacterized protein	E2C01_024217		GO:0016020	membrane
A0A8J4XZK9	GWK47_054951	RNA-directed DNA polymerase	1	13.5238	20.8814	-7.3576	0.00609738	Down	0.0295081	0.315087	10	14.256	10.3541	22.843	10.1661	22.0505	22.5627	15.7261	22.4008	21.6671	RNA-directed DNA polymerase	GWK47_054951		GO:0071897,GO:0015074,GO:0042575,GO:0003676	DNA biosynthetic process|DNA integration|DNA polymerase complex|nucleic acid binding			PF17921,PF17917	domain|domain	Integrase zinc binding domain|RNase H-like domain found in reverse transcriptase	IPR043502,IPR001584,IPR041588,IPR012337,IPR036397,IPR041373	Homologous_superfamily|Domain|Domain|Homologous_superfamily|Homologous_superfamily|Domain	DNA/RNA polymerase superfamily|Integrase, catalytic core|Integrase zinc-binding domain|Ribonuclease H-like superfamily|Ribonuclease H superfamily|Reverse transcriptase, RNase H-like domain
A0A8J5CMT4	TUBGCP2	Gamma-tubulin complex component 2	1	20.1714	13.9679	6.20347	73.6939	Up	0.0295133	0.315087	19.5111	19.9095	21.6514	19.9286	19.8563	10.1577	19.6738	19.6045	10.1703	10.2333	Gamma-tubulin complex component 2	TUBGCP2		GO:0016020	membrane
A0A0P4VYY6		FAM65 N-terminal domain-containing protein	1	20.0814	13.9459	6.1355	70.3023	Up	0.0296545	0.315087	19.5182	20.0138	21.2179	19.7535	19.9036	10.1577	10.2242	19.4657	10.1703	19.7115	FAM65 N-terminal domain-containing protein		K24818					PF15903	family	Filopodia upregulated, FAM65	IPR016024,IPR031780,IPR026136	Homologous_superfamily|Domain|Family	Armadillo-type fold|FAM65, N-terminal|RIPOR family member 3
A0A5B7E8M6	E2C01_022931	WH1 domain-containing protein	1	12.0932	15.9409	-3.84776	0.0694557	Down	0.0297322	0.315087	10	13.0445	10.3541	16.9011	10.1661	17.5384	16.5113	15.9116	13.8245	15.9188	WH1 domain-containing protein	E2C01_022931		GO:0005634,GO:0000981,GO:0000978	nucleus|DNA-binding transcription factor activity, RNA polymerase II-specific|RNA polymerase II cis-regulatory region sequence-specific DNA binding						IPR039142,IPR011993	Family|Homologous_superfamily	NRF1/Ewg family|PH-like domain superfamily
A0A5B7H253	E2C01_057817	Uncharacterized protein	1	19.8288	18.8009	1.02787	2.03901	Up	0.0298566	0.315087	20.028	19.6746	19.8804	19.9843	19.5766	18.4581	17.7443	19.5138	18.4707	19.8177	Uncharacterized protein	E2C01_057817
A0A0P4W7I1		PDZ domain-containing protein	1	16.2643	12.4955	3.76883	13.6311	Up	0.0299555	0.315087	15.2795	17.2558	16.1035	16.7673	15.9155	15.8583	10.2242	10.2261	15.9354	10.2333	PDZ domain-containing protein		K24064	GO:0005856,GO:0016010,GO:0045202,GO:0005198	cytoskeleton|dystrophin-associated glycoprotein complex|synapse|structural molecule activity	ko04820,ko05410,ko05412,ko05414,ko05416	Cytoskeleton in muscle cells|Hypertrophic cardiomyopathy|Arrhythmogenic right ventricular cardiomyopathy|Dilated cardiomyopathy|Viral myocarditis	PF00595,PF00169,PF18012	domain|domain|domain	PDZ domain|PH domain|PH domain	IPR001478,IPR036034,IPR011993,IPR001849,IPR041428,IPR015482	Domain|Homologous_superfamily|Homologous_superfamily|Domain|Domain|Family	PDZ domain|PDZ superfamily|PH-like domain superfamily|Pleckstrin homology domain|Syntrophin, split Pleckstrin homology (PH) domain|Syntrophin	Cytoplasm
A0A5B7IR63	E2C01_078833	Secreted protein	1	13.0362	17.6492	-4.61297	0.0408656	Down	0.0302016	0.315913	17.4291	10.2193	10.3541	17.0125	10.1661	17.5175	17.9958	18.2151	18.3345	16.1831	Secreted protein	E2C01_078833
A0A8J8WA69	GWK47_027283	PHD-type domain-containing protein	1	13.075	17.9521	-4.87709	0.034029	Down	0.0303832	0.316911	15.922	18.7928	10.3541	10.14	10.1661	17.857	18.3701	16.3475	18.8638	18.3222	PHD-type domain-containing protein	GWK47_027283		GO:0043229,GO:0046872	intracellular organelle|metal ion binding			PF00628	domain	PHD-finger	IPR011011,IPR019787,IPR013083	Homologous_superfamily|Domain|Homologous_superfamily	Zinc finger, FYVE/PHD-type|Zinc finger, PHD-finger|Zinc finger, RING/FYVE/PHD-type
A0A0P4W0G1		Importin N-terminal domain-containing protein	2	17.39	12.9484	4.44168	21.7309	Up	0.0304357	0.316911	18.0249	16.5896	17.4072	17.2482	17.6805	16.4704	10.2242	10.2261	17.5879	10.2333	Importin N-terminal domain-containing protein		K14289	GO:0006611,GO:0006405,GO:0005737,GO:0005634,GO:0042565,GO:0005049,GO:0003723,GO:0031267	protein export from nucleus|RNA export from nucleus|cytoplasm|nucleus|RNA nuclear export complex|nuclear export signal receptor activity|RNA binding|small GTPase binding	ko03013	Nucleocytoplasmic transport	PF19273,PF03810,PF08389	family|repeat|repeat	Exportin-5 family|Importin-beta N-terminal domain|Exportin 1-like protein	IPR011989,IPR016024,IPR013598,IPR045478,IPR001494,IPR045065	Homologous_superfamily|Homologous_superfamily|Domain|Domain|Domain|Family	Armadillo-like helical|Armadillo-type fold|Exportin-1/Importin-beta-like|Exportin-5, C-terminal domain|Importin-beta, N-terminal domain|Exportin-1/5
A0A5B7G7T6	E2C01_047172	Uncharacterized protein	1	18.8401	13.4818	5.35828	41.0208	Up	0.0305449	0.316911	18.6021	18.486	19.9201	18.4067	18.7858	10.1577	10.2242	18.8778	10.1703	17.9792	Uncharacterized protein	E2C01_047172
A0A0P4WSU1		Armadillo segment polarity protein	3	13.4295	18.5407	-5.11116	0.0289325	Down	0.0309211	0.318874	18.1981	10.2193	10.3541	18.21	10.1661	18.8288	18.1495	18.2255	18.6626	18.837	Armadillo segment polarity protein		K02105	GO:0060070,GO:0098609,GO:0045944,GO:0005912,GO:0016342,GO:0005737,GO:0005634,GO:0045294,GO:0045296,GO:0140297,GO:0019903,GO:0003713	canonical Wnt signaling pathway|cell-cell adhesion|positive regulation of transcription by RNA polymerase II|adherens junction|catenin complex|cytoplasm|nucleus|alpha-catenin binding|cadherin binding|DNA-binding transcription factor binding|protein phosphatase binding|transcription coactivator activity	ko04015,ko04310,ko04390,ko04510,ko04520,ko04550,ko04670,ko04919,ko04916,ko05200,ko05205,ko05210,ko05225,ko05226,ko05216,ko05217,ko05215,ko05213,ko05224,ko05160,ko05163,ko05167,ko05165,ko05132,ko05100,ko05010,ko05022,ko05418,ko05412,ko04936,ko04934	Rap1 signaling pathway|Wnt signaling pathway|Hippo signaling pathway|Focal adhesion|Adherens junction|Signaling pathways regulating pluripotency of stem cells|Leukocyte transendothelial migration|Thyroid hormone signaling pathway|Melanogenesis|Pathways in cancer|Proteoglycans in cancer|Colorectal cancer|Hepatocellular carcinoma|Gastric cancer|Thyroid cancer|Basal cell carcinoma|Prostate cancer|En…	PF00514	repeat	Armadillo/beta-catenin-like repeat	IPR011989,IPR016024,IPR000225,IPR013284	Homologous_superfamily|Homologous_superfamily|Repeat|Family	Armadillo-like helical|Armadillo-type fold|Armadillo|Beta-catenin	Cytoplasm;Cell membrane;Membrane
A0A8J4YI21	GWK47_032333	Uncharacterized protein	1	19.7501	13.8684	5.88163	58.9584	Up	0.0313174	0.320391	19.5022	19.5993	19.6819	19.9334	20.0336	10.1577	19.2987	19.4823	10.1703	10.2333	Uncharacterized protein	GWK47_032333
A0A0N7ZCU2		C2H2-type domain-containing protein	1	13.3317	18.3029	-4.97115	0.0318812	Down	0.0313928	0.320391	18.4863	10.2193	10.3541	10.14	17.459	18.4343	18.8108	17.8582	18.303	18.1081	C2H2-type domain-containing protein							PF00096,PF12874	domain|domain	Zinc finger, C2H2 type|Zinc-finger of C2H2 type	IPR036236,IPR013087	Homologous_superfamily|Domain	Zinc finger C2H2 superfamily|Zinc finger C2H2-type
A0A0P4X1N7		Uncharacterized protein	1	16.0908	14.2016	1.88915	3.70417	Up	0.0314072	0.320391	17.4278	16.3442	16.7965	15.777	14.1083	13.9508	12.816	15.6029	14.612	14.0264	Uncharacterized protein		K11600	GO:0071028,GO:0071051,GO:0016075,GO:0034475,GO:0000177,GO:0000176,GO:0005730	nuclear mRNA surveillance|poly(A)-dependent snoRNA 3'-end processing|rRNA catabolic process|U4 snRNA 3'-end processing|cytoplasmic exosome (RNase complex)|nuclear exosome (RNase complex)|nucleolus	ko03018	RNA degradation	PF01138,PF03725	domain|domain	3' exoribonuclease family, domain 1|3' exoribonuclease family, domain 2	IPR001247,IPR015847,IPR036345,IPR027408,IPR020568	Domain|Domain|Homologous_superfamily|Homologous_superfamily|Homologous_superfamily	Exoribonuclease, phosphorolytic domain 1|Exoribonuclease, phosphorolytic domain 2|Exoribonuclease, PH domain 2 superfamily|PNPase/RNase PH domain superfamily|Ribosomal protein uS5 domain 2-type superfamily
A0A5B7DQH2	Pdxdc1	Pyridoxal-dependent decarboxylase domain-containing protein 1	1	18.1158	13.2268	4.88902	29.6306	Up	0.031431	0.320391	19.063	17.2995	17.9788	18.4468	17.7908	18.1511	10.2242	10.2261	10.1703	17.3623	Pyridoxal-dependent decarboxylase domain-containing protein 1	Pdxdc1
A0A5B7F5A2	CHD7	Chromodomain-helicase-DNA-binding protein 7	2	19.4286	17.5437	1.88488	3.69323	Up	0.0315284	0.320391	19.8741	18.2407	20.365	19.3836	19.2794	15.089	17.6693	18.1059	18.6108	18.2434	Chromodomain-helicase-DNA-binding protein 7	CHD7		GO:0003677,GO:0004386	DNA binding|helicase activity			PF07533	domain	BRK domain	IPR006576,IPR037259	Domain|Homologous_superfamily	BRK domain|BRK domain superfamily
A0A5B7GQX0	E2C01_054012	Uncharacterized protein	1	18.874	20.4731	-1.59906	0.330092	Down	0.0316345	0.320391	17.2933	20.8709	19.0373	18.8232	18.3454	20.6273	19.9259	20.6157	20.1525	21.044	Uncharacterized protein	E2C01_054012
O96992	CC1	Cryptocyanin (Fragment)	1	12.5148	18.9094	-6.3946	0.0118859	Down	0.0316352	0.320391	10	10.2193	22.0486	10.14	10.1661	18.7826	18.849	16.7607	20.1181	20.0366	Cryptocyanin (Fragment)	CC1						PF03723,PF00372,PF03722	domain|domain|domain	Hemocyanin, ig-like domain|Hemocyanin, copper containing domain|Hemocyanin, all-alpha domain	IPR008922,IPR013788,IPR000896,IPR005203,IPR037020,IPR005204,IPR036697,IPR014756	Homologous_superfamily|Family|Domain|Domain|Homologous_superfamily|Domain|Homologous_superfamily|Homologous_superfamily	Di-copper centre-containing domain superfamily|Hemocyanin/hexamerin|Hemocyanin/hexamerin middle domain|Hemocyanin, C-terminal|Hemocyanin, C-terminal domain superfamily|Hemocyanin, N-terminal|Hemocyanin, N-terminal domain superfamily|Immunoglobulin E-set
A0A0C5Q4X3		Chitinase 5	1	21.6954	14.6096	7.08584	135.847	Up	0.0318485	0.320391	22.7096	21.0724	21.5514	21.7804	21.3634	10.1577	10.2242	20.6834	10.1703	21.8123	Chitinase 5			GO:0005975,GO:0006032,GO:0005576,GO:0008061,GO:0004568	carbohydrate metabolic process|chitin catabolic process|extracellular region|chitin binding|chitinase activity			PF00704	domain	Glycosyl hydrolases family 18	IPR011583,IPR001223,IPR001579,IPR017853	Domain|Domain|Active_site|Homologous_superfamily	Chitinase II|Glycoside hydrolase family 18, catalytic domain|Glycosyl hydrolases family 18 (GH18) active site|Glycoside hydrolase superfamily
A0A8J4XWR9	aPKC	protein kinase C	2	17.6462	13.0729	4.57331	23.8069	Up	0.0319127	0.320391	17.0329	17.8035	17.3869	17.8887	18.1189	17.935	10.2242	10.2261	16.7459	10.2333	protein kinase C	aPKC		GO:0005737,GO:0005634,GO:0005524,GO:0046872,GO:0004674	cytoplasm|nucleus|ATP binding|metal ion binding|protein serine/threonine kinase activity			PF00130,PF00433	domain|family	Phorbol esters/diacylglycerol binding domain (C1 domain)|Protein kinase C terminal domain	IPR000961,IPR046349,IPR020454,IPR011009,IPR002219,IPR017892,IPR017441	Domain|Homologous_superfamily|Domain|Homologous_superfamily|Domain|Domain|Binding_site	AGC-kinase, C-terminal|C1-like domain superfamily|Diacylglycerol/phorbol-ester binding|Protein kinase-like domain superfamily|Protein kinase C-like, phorbol ester/diacylglycerol-binding domain|Protein kinase, C-terminal|Protein kinase, ATP binding site
A0A8J4YIC0	IFRD1	Interferon-related developmental regulator 1	1	13.3511	18.5053	-5.15423	0.0280817	Down	0.0319212	0.320391	10	10.2193	18.193	10.14	18.2033	18.8772	18.2127	18.6122	18.849	17.9756	Interferon-related developmental regulator 1	IFRD1						PF05004,PF04836	repeat|family	Interferon-related developmental regulator (IFRD)|Interferon-related protein conserved region	IPR016024,IPR039777,IPR006921,IPR007701	Homologous_superfamily|Family|Domain|Domain	Armadillo-type fold|Interferon-related developmental regulator|Interferon-related developmental regulator, C-terminal|Interferon-related developmental regulator, N-terminal
A0A5B7DXT9	Scfd2	Sec1 family domain-containing protein 2	1	13.1456	17.9252	-4.77959	0.0364083	Down	0.0319417	0.320391	10	16.9979	10.3541	10.14	18.2361	18.03	17.902	18.4388	17.6621	17.5931	Sec1 family domain-containing protein 2	Scfd2		GO:0006886,GO:0016192	intracellular protein transport|vesicle-mediated transport						IPR001619,IPR036045	Family|Homologous_superfamily	Sec1-like protein|Sec1-like superfamily
A0A5B7DAY8	E2C01_011386	Uncharacterized protein	1	19.0985	13.5718	5.52668	46.0997	Up	0.0320679	0.320391	20.2055	17.2537	20.0976	18.7671	19.1686	10.1577	10.2242	10.2261	18.8755	18.3755	Uncharacterized protein	E2C01_011386
A0A5B7FA47	E2C01_036077	Uncharacterized protein	1	21.6948	20.4475	1.24728	2.37393	Up	0.0321245	0.320391	22.2249	21.1201	22.8315	20.6905	21.6071	20.9721	20.5778	20.6733	20.7102	19.3041	Uncharacterized protein	E2C01_036077
A0A8J4Y769	QDPR	Dihydropteridine reductase	1	21.8981	20.8019	1.09625	2.13798	Up	0.032133	0.320391	21.1288	21.7491	23.2483	21.5904	21.7741	20.3505	21.0992	20.4188	21.5469	20.5941	Dihydropteridine reductase	QDPR		GO:0006559,GO:0006729,GO:0005737,GO:0004155,GO:0070404,GO:0070402	L-phenylalanine catabolic process|tetrahydrobiopterin biosynthetic process|cytoplasm|6,7-dihydropteridine reductase activity|NADH binding|NADPH binding						IPR036291,IPR020904,IPR002347	Homologous_superfamily|Conserved_site|Family	NAD(P)-binding domain superfamily|Short-chain dehydrogenase/reductase, conserved site|Short-chain dehydrogenase/reductase SDR
A0A0P4VNU0		Integrator complex subunit 11	1	17.348	12.9437	4.40434	21.1757	Up	0.0322626	0.32059	17.8285	17.5938	17.3304	16.6223	17.3651	10.1577	17.2523	10.2261	10.1703	16.9119	Integrator complex subunit 11		K13148	GO:0031123,GO:0016180,GO:0005634,GO:0004521	RNA 3'-end processing|snRNA processing|nucleus|RNA endonuclease activity			PF10996,PF21386,PF16661,PF07521	domain|domain|domain|conserved_site	Beta-Casp domain|Integrator IntS11, C-terminal domain|Metallo-beta-lactamase superfamily domain|Zn-dependent metallo-hydrolase RNA specificity domain	IPR022712,IPR041897,IPR048662,IPR001279,IPR036866,IPR011108	Domain|Domain|Domain|Domain|Homologous_superfamily|Domain	Beta-Casp domain|Integrator complex subunit 11, MBL-fold|Integrator complex subunit 11, C-terminal domain|Metallo-beta-lactamase|Ribonuclease Z/Hydroxyacylglutathione hydrolase-like|Zn-dependent metallo-hydrolase, RNA specificity domain	Nucleus
A0A5B7CNZ4	FOXK1	Forkhead box protein K1	2	17.7333	13.076	4.65729	25.2338	Up	0.0323481	0.32059	17.342	17.5782	19.4485	16.7896	17.5081	17.3899	10.2242	10.2261	17.3066	10.2333	Forkhead box protein K1	FOXK1		GO:0005634,GO:0000981,GO:0000978	nucleus|DNA-binding transcription factor activity, RNA polymerase II-specific|RNA polymerase II cis-regulatory region sequence-specific DNA binding			PF00498	family	FHA domain	IPR000253,IPR008984	Domain|Homologous_superfamily	Forkhead-associated (FHA) domain|SMAD/FHA domain superfamily	Nucleus
A0A5B7HKT9	E2C01_064099	Uncharacterized protein	1	14.3158	20.8621	-6.54633	0.0106994	Down	0.0324746	0.32059	10	10.2193	10.3541	20.5823	20.4232	20.6121	20.5612	20.4742	21.1494	21.5136	Uncharacterized protein	E2C01_064099
A0A0P4VRN5		SAM domain-containing protein	2	12.5344	16.4619	-3.92748	0.0657219	Down	0.0324811	0.32059	14.6497	10.2193	10.3541	10.14	17.3088	17.1302	16.2181	16.22	17.5003	15.2408	SAM domain-containing protein		K26226	GO:0050808,GO:0005737,GO:0048786	synapse organization|cytoplasm|presynaptic active zone			PF00536,PF07647	domain|domain	SAM domain (Sterile alpha motif)|SAM domain (Sterile alpha motif)	IPR029515,IPR037620,IPR037621,IPR037622,IPR001660,IPR013761	Family|Domain|Domain|Domain|Domain|Homologous_superfamily	LAR-interacting protein, Liprin|Liprin-alpha, SAM domain repeat 1|Liprin-alpha, SAM domain repeat 2|Liprin-alpha, SAM domain repeat 3|Sterile alpha motif domain|Sterile alpha motif/pointed domain superfamily
A0A8J5BUY9	PSMD9	26S proteasome non-ATPase regulatory subunit 9	1	18.7361	13.5108	5.22532	37.4091	Up	0.032529	0.32059	18.7361	18.8168	18.6657	18.4779	18.9839	18.3263	10.2242	18.5997	10.1703	10.2333	26S proteasome non-ATPase regulatory subunit 9	PSMD9	K06693	GO:0070682,GO:0005737,GO:0005634,GO:0000502	proteasome regulatory particle assembly|cytoplasm|nucleus|proteasome complex	ko03050,ko05010,ko05012,ko05014,ko05016,ko05017,ko05020,ko05022	Proteasome|Alzheimer disease|Parkinson disease|Amyotrophic lateral sclerosis|Huntington disease|Spinocerebellar ataxia|Prion disease|Pathways of neurodegeneration - multiple diseases	PF18265	domain	Nas2 N_terminal domain	IPR040815,IPR036034,IPR035269	Domain|Homologous_superfamily|Family	Nas2, N-terminal|PDZ superfamily|26S Proteasome non-ATPase regulatory subunit 9
A0A8J5D5R6	LIMA1	LIM domain and actin-binding protein 1	1	13.6394	19.1335	-5.49406	0.0221882	Down	0.0328124	0.321099	10	19.0581	10.3541	10.14	18.6448	19.2741	18.9584	18.8044	19.1739	19.4565	LIM domain and actin-binding protein 1	LIMA1		GO:0051017,GO:0015629,GO:0005886,GO:0051015,GO:0046872	actin filament bundle assembly|actin cytoskeleton|plasma membrane|actin filament binding|metal ion binding			PF00412	domain	LIM domain	IPR001781	Domain	Zinc finger, LIM-type
A0A5B7HQC9	uzip_1	Protein unzipped	1	20.808	14.3032	6.5048	90.8112	Up	0.0328318	0.321099	20.2476	20.7893	21.9635	20.3876	20.6519	20.5737	20.3126	10.2261	10.1703	10.2333	Protein unzipped	uzip_1									IPR006616	Repeat	DM9 repeat
A0A5B7FH77	Anp32a	Acidic leucine-rich nuclear phosphoprotein 32 family member A	1	12.8902	17.7711	-4.88082	0.0339411	Down	0.0330476	0.321978	15.2179	10.2193	10.3541	10.14	18.52	18.5613	18.2964	19.1931	14.5133	18.2913	Acidic leucine-rich nuclear phosphoprotein 32 family member A	Anp32a		GO:0042981,GO:0005634,GO:0042393	regulation of apoptotic process|nucleus|histone binding			PF14580	repeat	Leucine-rich repeat	IPR045081,IPR001611,IPR032675	Family|Repeat|Homologous_superfamily	Acidic leucine-rich nuclear phosphoprotein 32|Leucine-rich repeat|Leucine-rich repeat domain superfamily
A0A5B7DPF5	coa5	Cytochrome c oxidase assembly factor 5	1	17.8636	13.1909	4.67263	25.5037	Up	0.0332697	0.322756	17.9106	18.2614	17.7995	17.6162	17.7301	17.9204	10.2242	10.2261	17.3507	10.2333	Cytochrome c oxidase assembly factor 5	coa5	K18178	GO:0033617,GO:0005739	mitochondrial cytochrome c oxidase assembly|mitochondrion	ko04714	Thermogenesis	PF10203	family	Cytochrome c oxidase assembly protein PET191	IPR018793	Family	Cytochrome c oxidase assembly protein PET191
A0A5B7CKR7	trh_1	Protein trachealess	1	12.9607	17.2469	-4.28615	0.0512555	Down	0.0333227	0.322756	16.9964	10.2193	10.3541	10.14	17.0938	17.5257	17.084	17.285	17.3101	17.0295	Protein trachealess	trh_1		GO:0009893,GO:0000981,GO:0000977	positive regulation of metabolic process|DNA-binding transcription factor activity, RNA polymerase II-specific|RNA polymerase II transcription regulatory region sequence-specific DNA binding			PF08447	domain	PAS fold	IPR001610,IPR000014,IPR035965,IPR013655	Repeat|Domain|Homologous_superfamily|Domain	PAC motif|PAS domain|PAS domain superfamily|PAS fold-3
A0A5B7GRU0	E2C01_054364	WASH complex subunit strumpellin	1	16.5021	12.6578	3.8443	14.3632	Up	0.0333798	0.322756	16.5818	16.2741	16.4468	16.2816	16.926	15.8859	10.2242	10.2261	16.7194	10.2333	WASH complex subunit strumpellin	E2C01_054364		GO:0030041,GO:0140285,GO:0007032,GO:0051125,GO:0005768,GO:0071203	actin filament polymerization|endosome fission|endosome organization|regulation of actin nucleation|endosome|WASH complex			PF10266	family	Hereditary spastic paraplegia protein strumpellin	IPR019393	Family	WASH complex, subunit strumpellin
A0A5B7INT1	E2C01_080251	Uncharacterized protein	1	22.7702	15.0506	7.71953	210.771	Up	0.0334699	0.323016	22.0092	22.2465	24.4785	22.3565	22.7602	10.1577	22.233	22.4589	10.1703	10.2333	Uncharacterized protein	E2C01_080251
A0A8J4YAP6	FP1_1	Adhesive plaque matrix protein	1	19.6257	13.8729	5.75279	53.9217	Up	0.0335683	0.323355	19.1612	19.4581	20.5393	19.6414	19.3282	19.5199	10.2242	10.2261	19.1609	10.2333	Adhesive plaque matrix protein	FP1_1
A0A0P4WDV9		L-serine ammonia-lyase	1	12.9623	17.3696	-4.40733	0.0471262	Down	0.0339256	0.325367	10	17.6447	10.3541	10.14	16.6726	17.31	17.406	17.5497	16.9447	17.6377	L-serine ammonia-lyase			GO:0070179,GO:0005737,GO:0005524,GO:0008721,GO:0003941,GO:0000287,GO:0030170,GO:0030378,GO:0018114	D-serine biosynthetic process|cytoplasm|ATP binding|D-serine ammonia-lyase activity|L-serine ammonia-lyase activity|magnesium ion binding|pyridoxal phosphate binding|serine racemase activity|threonine racemase activity			PF00291	family	Pyridoxal-phosphate dependent enzyme	IPR000634,IPR001926,IPR036052	Binding_site|Domain|Homologous_superfamily	Serine/threonine dehydratase, pyridoxal-phosphate-binding site|Tryptophan synthase beta chain-like, PALP domain|Tryptophan synthase beta chain-like, PALP domain superfamily
A0A5B7E7D2	LCP3	Digestive cysteine proteinase 3	1	18.5006	19.5205	-1.01987	0.49316	Down	0.0341662	0.325367	18.0739	18.5702	18.5206	17.8807	19.4577	18.6775	19.4417	19.8316	19.2296	20.4221	Digestive cysteine proteinase 3	LCP3		GO:0006955,GO:2001235,GO:0051603,GO:0005615,GO:0005764,GO:0008656,GO:0004197	immune response|positive regulation of apoptotic signaling pathway|proteolysis involved in protein catabolic process|extracellular space|lysosome|cysteine-type endopeptidase activator activity involved in apoptotic process|cysteine-type endopeptidase activity			PF08246,PF00112	domain|domain	Cathepsin propeptide inhibitor domain (I29)|Papain family cysteine protease	IPR038765,IPR025661,IPR000169,IPR025660,IPR013128,IPR000668,IPR039417,IPR013201	Homologous_superfamily|Active_site|Active_site|Active_site|Family|Domain|Domain|Domain	Papain-like cysteine peptidase superfamily|Cysteine peptidase, asparagine active site|Cysteine peptidase, cysteine active site|Cysteine peptidase, histidine active site|Peptidase C1A|Peptidase C1A, papain C-terminal|Papain-like cysteine endopeptidase|Cathepsin propeptide inhibitor domain (I29)
A0A8J5CQ82	TECPR2	Tectonin beta-propeller repeat-containing protein 2	1	13.4708	18.535	-5.06415	0.0298909	Down	0.0342287	0.325367	18.5494	10.2193	10.3541	10.14	18.0914	18.109	18.498	18.6327	18.4351	19.0002	Tectonin beta-propeller repeat-containing protein 2	TECPR2	K23881	GO:0032527,GO:0005737	protein exit from endoplasmic reticulum|cytoplasm			PF06462,PF19193	repeat|repeat	Propeller|Tectonin domain	IPR006624,IPR009091	Repeat|Homologous_superfamily	Beta-propeller repeat TECPR|Regulator of chromosome condensation 1/beta-lactamase-inhibitor protein II
A0A5B7GAT6	CYP4C1_0	Cytochrome P450 4C1	2	17.276	12.7606	4.51541	22.8704	Up	0.0343476	0.325367	17.4557	17.675	19.9751	15.815	15.459	10.1577	10.2242	16.9148	10.1703	16.3358	Cytochrome P450 4C1	CYP4C1_0		GO:0020037,GO:0005506,GO:0004497,GO:0016705	heme binding|iron ion binding|monooxygenase activity|oxidoreductase activity, acting on paired donors, with incorporation or reduction of molecular oxygen			PF00067	domain	Cytochrome P450	IPR001128,IPR002401,IPR036396	Family|Family|Homologous_superfamily	Cytochrome P450|Cytochrome P450, E-class, group I|Cytochrome P450 superfamily
A0A8J4XMN5	Fer	Insulin-like growth factor 1 receptor	1	19.6782	13.8881	5.79005	55.3322	Up	0.0344105	0.325367	19.3844	19.5699	20.3716	19.4959	19.569	10.1577	19.2033	19.6761	10.1703	10.2333	Insulin-like growth factor 1 receptor	Fer		GO:0007169,GO:0016020,GO:0043235,GO:0005524,GO:0004714	cell surface receptor protein tyrosine kinase signaling pathway|membrane|receptor complex|ATP binding|transmembrane receptor protein tyrosine kinase activity			PF01094,PF07714	family|domain	Receptor family ligand binding region|Protein tyrosine and serine/threonine kinase	IPR001828,IPR011009,IPR028082,IPR000719,IPR017441,IPR001245,IPR008266,IPR020635	Domain|Homologous_superfamily|Homologous_superfamily|Domain|Binding_site|Domain|Active_site|Domain	Receptor, ligand binding region|Protein kinase-like domain superfamily|Periplasmic binding protein-like I|Protein kinase domain|Protein kinase, ATP binding site|Serine-threonine/tyrosine-protein kinase, catalytic domain|Tyrosine-protein kinase, active site|Tyrosine-protein kinase, catalytic domain
[truncated: 176 more rows]

## Sheet: Supplementary Table S3
Supplementary Table S3. Summary of the genes expressed at both the transcriptome and protein levels
[truncated: 1,583 more rows]
[truncated: 8 more columns]

## Sheet: Supplementary Table S4
Supplementary Table S4. Summary of the genes significantly differentially expressed at both the transcriptome and protein levels
[truncated: 141 more rows]

## Sheet: Supplementary Table S5
Supplementary Table S5. KEGG pathway analysis results of DEGs
[truncated: 174 more rows]

[truncated: 1 more sheets: Supplementary Table S6]
